# Supplementary material for: Elevation Filters Lizard Species Occurrences and Assemblages in Chitwan Annapurna Landscape, Nepal
Source: Ecol Evol. 2026 Jun 1;16(6):e73732. doi: 10.1002/ece3.73732 (PMC13239614; doi:10.1002/ece3.73732)
Supplement: Supplementary file 1 — Data S1: [file ECE3-16-e73732-s001.csv]

SN	Altitude	Location	Blocks	Calotes versicolor	Japalura major	Japalura tricarinata	Laudakia tuberculata	Phrynocephalus theobaldi	Hemidactylus platyurus	Cyrtodactylus sp.	Hemidactylus brookii	Hemidactylus flaviviridis	Hemidactylus frenatus	Hemidactylus garnotii	Asymblepharus himalayanus	Asymblepharus nepalensis	Eutropis macularia	Eutropis carinata	Eutropis dissimilis	Sphenomorphus maculatus	Lygosoma punctata	Lygosoma albopunctata	Scincella capitanea	Asymblepharus sikimmensis	Varanus bengalensis	Varanus flavescens	tree_canopy	Shrub_cover	IAPs_cover	mod slope	Dist__To_w	Dist__To_v	Dist__To_r	terrainRI	mean_temp	Bio2	Bio3	Bio4	Bio5	Bio6	mean_precip	Bio14	soil_moisture
1	1309	Panchase	Kaski	1	0	0	0	0	0	0	0	0	0	0	0	0	0	0	0	0	0	0	0	0	0	0	0	0	0	1	500	500	500	5.607	20.34166718	12.36666679	50.89163208	462.9786377	31	6.699999809	2885	6	0.312654793
2	1338	Panchase	Kaski	0	1	0	0	0	0	0	0	0	0	0	0	0	0	0	0	0	0	0	0	0	0	0	0	0	0	0	10	500	200	11.594	18.12083244	13.14166641	53.63945389	440.2605591	29.39999962	4.900000095	2339	6	0.246613696
3	1369	Panchase	Kaski	1	0	0	0	0	0	0	0	0	0	0	0	0	0	0	0	0	0	0	0	0	0	0	0	0	25	1	600	2000	100	7.136	19.54166603	13.35000038	53.83064651	447.6698914	30.79999924	6	2766	6	0.236975342
4	1369	Panchase	Kaski	0	0	0	1	0	0	0	0	0	0	0	0	0	0	0	0	0	0	0	0	0	0	0	0	0	0	0	500	100	500	9.08	16.45833397	12.41666698	51.73611069	440.9536743	27.39999962	3.400000095	1908	7	0.197112322
5	1384	Panchase	Kaski	0	1	0	0	0	0	0	0	0	0	0	0	0	0	0	0	0	0	0	0	0	0	0	80	1	10	1	600	1500	400	4.69	18.22916603	13.02499962	53.38114929	444.0385742	29.39999962	5	2366	6	0.244101375
6	1393	Panchase	Kaski	1	0	0	0	0	0	0	0	0	0	0	0	0	0	0	0	0	0	0	0	0	0	0	80	0	20	0	400	1600	500	10.653	18.375	13.38333321	54.40379333	436.2625427	29.70000076	5.099999905	2437	6	0.275523275
8	1415	Panchase	Kaski	0	0	0	1	0	0	0	0	0	0	0	0	0	0	0	0	0	0	0	0	0	0	0	0	15	0	0	2000	50	100	7.843	17.88750076	13.25833321	53.67746353	440.7128601	29.20000076	4.5	2295	6	0.251712322
9	1430	Panchase	Kaski	1	1	0	0	0	0	0	0	0	0	0	0	0	0	0	0	0	0	0	0	0	0	0	0	0	0	0	1200	20	800	15.021	16.5	11.91666698	50.28129578	450.9837646	27.29999924	3.599999905	1904	7	0.239191785
10	1437	Panchase	Kaski	0	1	0	0	0	0	0	0	0	0	0	0	0	0	0	0	0	0	0	0	0	0	0	20	80	45	0	1000	500	500	10.141	16.25833321	12	51.28205109	442.6564026	27	3.599999905	1839	8	0.239191785
11	1434	Panchase	Kaski	1	0	0	0	0	0	0	0	0	0	0	0	0	0	0	0	0	0	0	0	0	0	0	60	0	10	0	2200	20	400	12.081	15.9375	12.32499981	52.44680786	429.2547607	26.79999924	3.299999952	1742	8	0.185961649
12	1434	Panchase	Kaski	1	0	0	0	0	0	0	0	0	0	0	0	0	0	0	0	0	0	0	0	0	0	0	20	0	10	1	1400	300	400	7.408	16.77499962	12.71666622	52.76625061	438.9217224	27.79999924	3.700000048	1967	7	0.251726031
13	1435	Panchase	Kaski	0	0	0	0	0	0	0	0	0	0	0	0	0	0	1	0	0	0	0	0	0	0	0	60	0	25	0	1500	10	300	9.253	16.25833321	12	51.28205109	442.6564026	27	3.599999905	1839	8	0.239191785
14	1446	Panchase	Kaski	1	0	0	0	0	0	0	0	0	0	0	0	0	0	0	0	0	0	0	0	0	0	0	0	0	0	1	1600	15	600	6.768	17.74166679	13.05000019	53.48360825	439.2805786	29	4.599999905	2228	6	0.237673968
15	1474	Panchase	Kaski	1	0	0	0	0	0	0	0	0	0	0	0	0	0	0	0	0	0	0	0	0	0	0	0	0	0	0	1200	20	200	11.856	14.88749981	11.8083334	52.48148346	416.1081848	25.5	3	1566	9	0.209336981
16	1493	Panchase	Kaski	1	0	0	0	0	0	0	0	0	0	0	0	0	0	0	0	0	0	0	0	0	0	0	20	80	10	1	500	1500	400	3.835	16.25833321	12	51.28205109	442.6564026	27	3.599999905	1839	8	0.239191785
17	1540	Panchase	Kaski	0	0	0	1	0	0	0	0	0	0	0	0	0	0	0	0	0	0	0	0	0	0	0	0	0	0	1	100	15	500	6.861	14.88749981	11.8083334	52.48148346	416.1081848	25.5	3	1566	9	0.209336981
18	1246	Panchase	Kaski	1	0	0	0	0	0	0	0	0	0	0	0	0	0	0	0	0	0	0	0	0	0	0	0	10	0	0	500	20	100	10.993	17.69166756	13.23333359	54.4581604	430.7278748	28.89999962	4.599999905	2202	7	0.195082188
20	1372	Panchase	Kaski	1	0	0	0	0	0	0	0	0	0	0	0	0	0	0	0	0	0	0	0	0	0	0	0	0	0	0	500	10	200	10.759	18.22916603	13.02499962	53.38114929	444.0385742	29.39999962	5	2366	6	0.244101375
21	1390	Panchase	Kaski	1	0	0	0	0	0	0	0	0	0	0	0	0	0	0	0	0	0	0	0	0	0	0	0	0	0	0	400	5	100	10.245	17.64166641	13.30000019	54.50819778	430.5167847	28.89999962	4.5	2202	7	0.273463011
22	1397	Panchase	Kaski	0	0	0	0	0	0	0	0	0	0	0	0	0	0	0	0	1	0	0	0	0	0	0	0	0	0	1	200	7	400	5.946	17.64166641	13.30000019	54.50819778	430.5167847	28.89999962	4.5	2202	7	0.273463011
23	1407	Panchase	Kaski	1	0	0	0	0	0	0	0	0	0	0	0	0	0	0	0	0	0	0	0	0	0	0	0	0	0	0	100	15	150	18.686	17.58749962	13.24166679	54.26912689	432.2831726	28.79999924	4.400000095	2181	7	0.248115063
24	1408	Panchase	Kaski	0	0	0	0	0	0	0	0	0	0	0	0	0	1	0	0	0	0	0	0	0	0	0	80	0	0	0	800	20	500	14.216	19.67499924	12.94999981	52.64227295	448.4189453	30.70000076	6.099999905	2819	6	0.211887673
25	1408	Panchase	Kaski	0	1	0	0	0	0	0	0	0	0	0	0	0	0	0	0	0	0	0	0	0	0	0	0	0	0	1	50	10	600	7.568	18.22916603	13.02499962	53.38114929	444.0385742	29.39999962	5	2366	6	0.236254796
26	1410	Panchase	Kaski	0	1	0	0	0	0	0	0	0	0	0	0	0	0	0	0	0	0	0	0	0	0	0	90	0	15	0	500	10	800	14.787	12.4416666	10.48333359	49.92063522	400.7086487	22.29999924	1.299999952	1384	11	0.304602742
27	1407	Panchase	Kaski	1	0	0	0	0	0	0	0	0	0	0	0	0	0	0	0	0	0	0	0	0	0	0	20	80	20	0	400	250	500	10.85	16.5	11.91666698	50.28129578	450.9837646	27.29999924	3.599999905	1904	7	0.239191785
28	1408	Panchase	Kaski	0	1	0	0	0	0	0	0	0	0	0	0	0	0	0	0	0	0	0	0	0	0	0	0	0	0	1	150	40	200	7.894	16.96249962	12.67500019	53.70762634	423.3423462	27.79999924	4.199999809	1878	7	0.160736993
29	1419	Panchase	Kaski	0	0	0	0	0	0	0	0	0	0	0	0	0	0	0	0	0	0	0	0	1	0	0	65	0	15	0	300	35	100	10.158	18.27083397	13.1916666	53.84353638	439.1647949	29.5	5	2384	6	0.275526017
30	1447	Panchase	Kaski	1	0	0	0	0	0	0	0	0	0	0	0	0	0	0	0	0	0	0	0	0	0	0	25	0	10	0	200	32	500	13.486	20.92499924	11.64999962	47.35771942	497.3132629	31.20000076	6.599999905	2878	7	0.191057533
31	1459	Panchase	Kaski	1	0	0	0	0	0	0	0	0	0	0	0	0	0	0	0	0	0	0	0	0	0	0	0	0	0	1	200	32	400	6.795	18.15833282	12.80000019	52.45901871	450.675415	29.29999924	4.900000095	2337	6	0.257410973
32	1442	Panchase	Kaski	0	0	0	1	0	0	0	0	0	0	0	0	0	0	0	0	0	0	0	0	0	0	0	0	0	10	0	400	1300	500	20.747	17.07083321	12.24166679	51.22036362	450.5827637	28	4.099999905	2048	7	0.179430142
33	1447	Panchase	Kaski	0	1	0	0	0	0	0	0	0	0	0	0	0	0	0	0	0	0	0	0	0	0	0	59	0	0	0	400	25	400	7.563	18.45833397	13.23333359	53.79403687	441.6077881	29.70000076	5.099999905	2451	6	0.216854796
34	1471	Panchase	Kaski	0	1	0	0	0	0	0	0	0	0	0	0	0	0	0	0	0	0	0	0	0	0	0	65	0	0	0	600	28	100	10.063	18.375	13.38333321	54.40379333	436.2625427	29.70000076	5.099999905	2437	6	0.275523275
35	1485	Panchase	Kaski	1	0	0	0	0	0	0	0	0	0	0	0	0	0	0	0	0	0	0	0	0	0	0	0	0	0	0	500	1200	800	10.856	18.26666641	13.38333321	54.40379333	436.1105652	29.60000038	5	2396	6	0.251863003
36	1505	Panchase	Kaski	0	0	0	1	0	0	0	0	0	0	0	0	0	0	0	0	0	0	0	1	0	0	0	0	0	0	0	600	100	500	11.726	17.58749962	13.24166679	54.26912689	432.2831726	28.79999924	4.400000095	2181	7	0.248115063
37	1538	Panchase	Kaski	1	0	0	0	0	0	0	0	0	0	0	0	0	0	0	0	0	0	0	0	0	0	0	10	90	15	1	200	500	500	5.973	19.86249924	13.24166679	53.3938179	452.0112915	31.10000038	6.300000191	2786	6	0.23762466
38	1543	Panchase	Kaski	1	0	0	0	0	0	0	0	0	0	0	0	0	0	0	0	0	0	0	0	0	0	0	84	0	20	1	400	20	400	3.635	17.58749962	13.24166679	54.26912689	432.2831726	28.79999924	4.400000095	2181	7	0.2103315
39	1574	Panchase	Kaski	0	1	0	0	0	0	0	0	0	0	0	0	0	0	0	0	0	0	0	0	0	0	0	20	82	10	0	150	450	150	16.443	16.25833321	12	51.28205109	442.6564026	27	3.599999905	1839	8	0.239191785
40	1592	Panchase	Kaski	1	0	0	0	0	0	0	0	0	0	0	0	0	0	0	0	0	0	0	0	0	0	0	55	0	0	0	500	18	300	12.375	19.54166603	13.35000038	53.83064651	447.6698914	30.79999924	6	2766	6	0.236975342
41	1636	Panchase	Kaski	0	0	0	1	0	0	0	0	0	0	0	0	0	0	0	0	0	0	0	0	0	0	0	95	0	0	0	600	14	600	20.016	16.5	11.91666698	50.28129578	450.9837646	27.29999924	3.599999905	1904	7	0.198268488
43	1440	Panchase	Kaski	1	0	0	0	0	0	0	0	0	0	0	0	0	0	0	0	0	0	0	0	0	0	0	85	0	25	1	800	15	200	5.067	16.88750076	12.00833416	50.45518112	454.4733582	27.70000076	3.900000095	1996	7	0.274205476
44	1447	Panchase	Kaski	1	0	0	0	0	0	0	0	0	0	0	0	0	0	0	0	0	0	0	0	0	0	0	90	0	25	0	900	16	400	13.137	13.60000038	10.9333334	50.61728287	412.1617126	23.70000076	2.099999905	1496	10	0.195460275
45	1432	Panchase	Kaski	0	0	0	0	0	0	0	0	1	0	0	0	0	0	0	0	0	0	0	0	0	0	0	88	0	25	0	1000	20	400	20.757	17.75	12.44999981	51.44628143	455.8907471	28.79999924	4.599999905	2233	6	0.249958903
46	1576	Panchase	Kaski	0	0	0	0	0	0	0	0	0	0	0	0	0	0	1	0	0	0	0	0	0	0	0	0	0	0	1	150	15	500	6.777	18.85833359	13.1833334	53.80952454	444.3883972	30	5.5	2574	6	0.237454802
47	1712	Panchase	Kaski	0	0	0	0	0	0	1	0	0	0	0	0	0	0	0	0	0	0	0	0	0	0	0	90	0	10	0	1000	20	500	7.996	15.80416679	11.45833302	49.81884384	446.3969727	26.29999924	3.299999952	1718	8	0.208175346
48	1740	Panchase	Kaski	0	0	0	1	0	0	0	0	0	0	0	0	0	0	0	0	0	0	0	0	0	0	0	91	0	10	0	1100	15	100	9.29	15.80416679	11.45833302	49.81884384	446.3969727	26.29999924	3.299999952	1718	8	0.208175346
49	1761	Panchase	Kaski	1	0	0	0	0	0	0	0	0	0	0	0	0	0	0	0	0	0	0	0	0	0	0	89	0	10	0	1200	20	600	14.216	19.67499924	12.94999981	52.64227295	448.4189453	30.70000076	6.099999905	2819	6	0.211887673
50	1669	Panchase	Kaski	0	0	0	0	0	0	0	0	0	0	0	0	0	0	0	0	1	0	0	0	0	0	0	70	10	0	0	1050	14	200	16.609	16.25833321	12	51.28205109	442.6564026	27	3.599999905	1839	8	0.239191785
51	1670	Panchase	Kaski	1	0	0	0	0	0	0	0	0	0	0	0	0	0	0	0	0	0	0	0	0	0	0	90	0	0	0	1200	18	100	11.271	17.39583397	13.125	54.46057892	429.0765076	28.5	4.400000095	2098	7	0.204654798
52	1672	Panchase	Kaski	1	0	0	0	0	0	0	0	0	0	0	0	0	0	0	0	0	0	0	0	0	0	0	75	0	10	1	1100	14	400	7.473	16.91250038	13.0583334	54.63737869	422.0357971	28	4.099999905	1948	7	0.204654798
53	1674	Panchase	Kaski	1	0	0	0	0	0	0	0	0	0	0	0	0	0	0	0	0	0	0	0	0	0	0	81	0	10	0	1000	10	150	7.604	16.91250038	13.0583334	54.63737869	422.0357971	28	4.099999905	1948	7	0.204654798
54	1673	Panchase	Kaski	0	0	0	1	0	0	0	0	0	0	0	0	0	0	0	0	0	0	0	0	0	0	0	82	0	0	0	800	20	500	8.837	17.39583397	13.125	54.46057892	429.0765076	28.5	4.400000095	2098	7	0.247873977
55	1677	Panchase	Kaski	0	0	0	0	0	0	0	0	0	0	0	0	0	0	1	0	0	0	0	0	0	0	0	0	0	0	1	1500	10	700	5.803	17.41250038	12.77499962	53.00830078	439.9386597	28.5	4.400000095	2117	7	0.216854796
56	1681	Panchase	Kaski	0	0	0	0	0	0	0	0	0	0	0	0	0	0	1	0	0	0	0	0	0	0	0	0	0	0	0	1200	15	800	9.626	17.41250038	12.77499962	53.00830078	439.9386597	28.5	4.400000095	2117	7	0.216854796
57	1698	Panchase	Kaski	0	0	0	1	0	0	0	0	0	0	0	0	0	0	0	0	0	0	0	0	0	0	0	0	0	0	1	200	12	150	3.828	18.22916603	13.02499962	53.38114929	444.0385742	29.39999962	5	2366	6	0.236254796
58	1718	Panchase	Kaski	0	0	0	0	0	0	0	0	1	0	0	0	0	0	0	0	0	0	0	0	0	0	0	0	0	10	1	200	500	200	6.457	18.45833397	13.23333359	53.79403687	441.6077881	29.70000076	5.099999905	2451	6	0.216854796
59	1724	Panchase	Kaski	1	0	0	0	0	0	0	0	0	0	0	0	0	0	0	0	0	0	0	0	0	0	0	0	0	0	1	210	7	1000	5.773	18.45833397	13.23333359	53.79403687	441.6077881	29.70000076	5.099999905	2451	6	0.216854796
60	1724	Panchase	Kaski	0	1	0	0	0	0	0	0	0	0	0	0	0	0	0	0	0	0	0	0	0	0	0	0	0	20	0	500	550	1100	13.051	19.08333397	13.39999962	54.03225708	443.8434143	30.39999962	5.599999905	2649	6	0.236254796
61	1757	Panchase	Kaski	0	0	0	1	0	0	0	0	0	0	0	0	0	0	0	0	0	0	0	0	0	0	0	0	0	0	1	400	450	1200	8.097	18.45833397	13.23333359	53.79403687	441.6077881	29.70000076	5.099999905	2451	6	0.216854796
62	1774	Panchase	Kaski	1	0	0	0	0	0	0	0	0	0	0	0	0	0	0	0	0	0	0	0	0	0	0	80	0	10	0	500	2	1100	20.99	15.60000038	11.64999962	50.65217209	438.3491821	26.20000076	3.200000048	1709	8	0.212504104
63	1816	Panchase	Kaski	0	0	0	0	0	0	0	1	0	0	0	0	0	0	0	0	0	0	0	0	0	0	0	80	0	25	0	500	20	700	8.936	15.28750038	11.3083334	50.03687286	436.4949646	25.70000076	3.099999905	1647	9	0.212504104
64	1818	Panchase	Kaski	1	0	0	0	0	0	0	0	0	0	0	0	0	0	0	0	0	0	0	0	0	0	0	0	0	0	1	200	12	1500	2.386	15.28750038	11.3083334	50.03687286	436.4949646	25.70000076	3.099999905	1647	9	0.234936982
65	1796	Panchase	Kaski	0	0	0	1	0	0	0	0	0	0	0	0	0	0	0	0	0	0	0	0	0	0	0	92	0	25	1	800	8	1200	7.716	15.80416679	11.45833302	49.81884384	446.3969727	26.29999924	3.299999952	1718	8	0.208175346
67	1379	Panchase	Kaski	1	0	0	0	0	0	0	0	0	0	0	0	0	0	0	0	0	0	0	0	0	0	0	25	74	41	1	200	800	210	5.063	16.88750076	12.00833416	50.45518112	454.4733582	27.70000076	3.900000095	1996	7	0.217139721
68	1360	Panchase	Kaski	0	0	0	1	0	0	0	0	0	0	0	0	0	0	0	0	0	0	0	0	0	0	0	0	0	0	1	100	12	1000	6.163	16.5	11.91666698	50.28129578	450.9837646	27.29999924	3.599999905	1904	7	0.217139721
69	1516	Panchase	Kaski	0	0	0	0	0	0	0	0	0	0	0	0	0	0	1	0	0	0	0	0	0	0	0	0	0	0	1	150	12	150	4.864	18.375	13.38333321	54.40379333	436.2625427	29.70000076	5.099999905	2437	6	0.275523275
70	1482	Panchase	Kaski	1	0	0	0	0	0	0	0	0	0	0	0	0	0	0	0	0	0	0	0	0	0	0	0	0	0	0	100	10	1000	10.34	16.88750076	12.00833416	50.45518112	454.4733582	27.70000076	3.900000095	1996	7	0.274205476
71	1504	Panchase	Kaski	0	0	0	1	0	0	0	0	0	0	0	0	0	0	0	0	0	0	0	1	0	0	0	0	0	0	1	200	10	1100	6.346	18.00833321	13.3166666	54.35374451	434.2644348	29.29999924	4.800000191	2318	6	0.234268486
72	1655	Panchase	Kaski	0	0	0	1	0	0	0	0	0	0	0	0	0	0	0	0	0	0	0	0	0	0	0	85	0	20	0	850	7	1100	13.783	15.80416679	11.45833302	49.81884384	446.3969727	26.29999924	3.299999952	1718	8	0.222928762
73	1655	Panchase	Kaski	0	0	1	0	0	0	0	0	0	0	0	0	0	0	0	0	0	0	0	0	0	0	0	80	0	0	1	900	8	1000	7.815	15.80416679	11.45833302	49.81884384	446.3969727	26.29999924	3.299999952	1718	8	0.222928762
74	1262	Panchase	Kaski	0	0	0	1	0	0	0	0	0	0	0	0	0	0	0	0	0	0	0	0	0	0	0	0	45	10	1	150	500	1500	7.282	18.15833282	12.80000019	52.45901871	450.675415	29.29999924	4.900000095	2337	6	0.231736988
75	1088	Panchase	Kaski	1	0	0	0	0	0	0	0	0	0	0	0	0	0	0	0	0	0	0	0	0	0	0	0	0	25	1	200	600	1100	3.509	18.15833282	12.80000019	52.45901871	450.675415	29.29999924	4.900000095	2337	6	0.231736988
76	1163	Panchase	Kaski	1	0	0	0	0	0	0	0	0	0	0	0	0	0	0	0	0	0	0	0	0	0	0	0	0	0	0	200	50	200	9.014	18.67083359	11.57500076	48.63445663	470.9586792	29	5.199999809	2256	7	0.210123286
77	1260	Panchase	Kaski	0	0	0	0	0	0	0	0	0	0	0	0	0	0	0	0	0	0	0	0	1	0	0	0	0	0	0	500	100	200	10.473	18.84166718	11.66666698	48.81450272	472.6368408	29.20000076	5.300000191	2343	7	0.267424643
78	1258	Panchase	Kaski	0	0	0	0	0	0	0	0	0	0	0	0	0	0	1	0	0	0	0	0	0	0	0	0	0	0	0	400	75	210	8.312	18.67083359	11.57500076	48.63445663	470.9586792	29	5.199999809	2256	7	0.210123286
79	1260	Panchase	Kaski	0	0	0	1	0	0	0	0	0	0	0	0	0	0	0	0	0	0	0	0	0	0	0	0	0	0	0	500	55	400	9.363	17.94166756	11.69999981	49.78723526	460.9172363	28.29999924	4.800000191	2075	7	0.211758897
80	1283	Panchase	Kaski	0	0	0	0	0	0	0	0	0	0	0	0	0	0	0	0	1	0	0	0	0	0	0	0	0	0	0	320	60	400	8.809	18.37083244	11.74166679	49.54289627	462.6428833	28.79999924	5.099999905	2202	7	0.226191774
82	1287	Panchase	Kaski	1	0	0	0	0	0	0	0	0	0	0	0	0	0	0	0	0	0	0	0	0	0	0	0	10	0	0	500	57	300	10.091	17.94166756	11.69999981	49.78723526	460.9172363	28.29999924	4.800000191	2075	7	0.211758897
83	1262	Panchase	Kaski	0	0	0	1	0	0	0	0	0	0	0	0	0	0	0	0	0	0	0	0	0	0	0	0	0	0	0	600	54	600	9.988	18.67083359	11.57500076	48.63445663	470.9586792	29	5.199999809	2256	7	0.210123286
84	902	Panchase	Kaski	1	0	0	0	0	0	0	0	0	0	0	0	0	0	0	0	0	0	0	0	0	0	0	0	0	0	1	500	51	200	5.405	18.84166718	11.66666698	48.81450272	472.6368408	29.20000076	5.300000191	2343	7	0.267424643
85	893	Panchase	Kaski	1	0	0	0	0	0	0	0	0	0	0	0	0	0	0	0	0	0	0	0	0	0	0	0	0	0	1	1000	14	400	5.87	20.94583321	11.8083334	48.00135803	493.0400085	31.29999924	6.699999809	2887	6	0.225328773
86	1027	Panchase	Kaski	0	0	0	1	0	0	0	0	0	0	0	0	0	0	0	0	0	0	0	0	0	0	0	0	0	0	0	1200	15	400	8.415	19.24166679	11.51666641	47.98611069	481.2428894	29.5	5.5	2440	7	0.262471229
87	1003	Panchase	Kaski	0	0	0	1	0	0	0	0	0	0	0	0	0	0	0	0	0	0	0	0	0	0	0	90	0	0	1	2300	14	500	3.838	17.27916718	11.4416666	48.89600754	463.0112	27.60000038	4.199999809	1908	7	0.193172604
88	1099	Panchase	Kaski	0	0	0	1	0	0	0	0	0	0	0	0	0	0	0	0	0	0	0	0	0	0	0	0	10	0	1	1000	47	600	7.135	17.27916718	11.4416666	48.89600754	463.0112	27.60000038	4.199999809	1908	7	0.193172604
89	990	Panchase	Kaski	1	0	0	0	0	0	0	0	0	0	0	0	0	0	0	0	0	0	0	0	0	0	0	0	0	0	0	800	21	200	8.818	21.28750038	11.9416666	48.15188217	495.9386292	31.70000076	6.900000095	2921	6	0.220410958
90	963	Panchase	Kaski	0	0	0	0	0	0	0	0	1	0	0	0	0	0	0	0	0	0	0	0	0	0	0	80	0	10	0	1200	22	150	12.741	19.83749962	11.49166679	47.29080963	492.7156982	30.10000038	5.800000191	2571	7	0.225794524
91	981	Panchase	Kaski	1	0	0	0	0	0	0	0	0	0	0	0	0	0	0	0	0	0	0	0	0	0	0	75	0	25	1	1300	25	500	3.959	20.86249924	11.5583334	47.37022018	494.9064331	31.10000038	6.699999809	2848	6	0.20414795
92	847	Panchase	Kaski	0	0	0	1	0	0	0	0	0	0	0	0	0	0	0	0	0	0	0	0	0	0	0	70	0	10	1	1400	10	700	7.428	19.40416718	11.32499981	46.99169922	490.3452454	29.60000038	5.5	2427	7	0.246164382
93	816	Panchase	Kaski	1	0	0	0	0	0	0	0	0	0	0	0	0	0	0	0	0	0	0	0	0	0	0	70	0	21	0	1500	8	800	12.723	19.40416718	11.32499981	46.99169922	490.3452454	29.60000038	5.5	2427	7	0.231112331
94	813	Panchase	Kaski	1	0	0	0	0	0	0	0	0	0	0	0	0	0	0	0	0	0	0	0	0	0	0	68	0	20	0	1200	7	1000	15.714	18.70000076	11.10000038	46.63865662	487.1018066	28.79999924	5	2188	7	0.231112331
95	860	Panchase	Kaski	0	0	0	0	0	0	0	0	1	0	0	0	0	0	0	0	0	0	0	0	0	0	0	60	0	10	0	1100	8	150	11.702	20.71666718	11.63333321	47.67759705	494.8155212	31	6.599999905	2854	6	0.255830139
96	912	Panchase	Kaski	0	0	0	1	0	0	0	0	0	0	0	0	0	0	0	0	0	0	0	0	0	0	0	90	0	0	0	1000	14	200	8.921	16.42499924	10.89999962	48.01762009	458.6417542	26.39999962	3.700000048	1715	8	0.236257538
97	912	Panchase	Kaski	0	0	0	0	0	0	0	0	0	0	0	0	0	1	0	0	0	0	0	0	0	0	0	78	0	10	0	1100	15	1000	11.435	16.42499924	10.89999962	48.01762009	458.6417542	26.39999962	3.700000048	1715	8	0.236257538
98	958	Panchase	Kaski	0	0	0	1	0	0	0	0	0	0	0	0	0	0	0	0	0	0	0	0	0	0	0	66	0	10	0	1400	12	400	13.62	16.76666641	11.28333378	48.84560013	461.2203674	27	3.900000095	1819	8	0.2354137
99	990	Panchase	Kaski	0	0	0	0	0	0	1	0	0	0	0	0	0	0	0	0	0	0	0	0	0	0	0	55	0	0	1	1500	22	150	5.545	16.76666641	11.28333378	48.84560013	461.2203674	27	3.900000095	1819	8	0.272309601
100	1038	Panchase	Kaski	1	0	0	0	0	0	0	0	0	0	0	0	0	0	0	0	0	0	0	0	0	0	0	80	0	10	0	1200	12	300	10.003	16.57083321	11.24166679	48.66522598	459.8886108	26.79999924	3.700000048	1793	8	0.272309601
101	1042	Panchase	Kaski	1	0	0	0	0	0	0	0	0	0	0	0	0	0	0	0	0	0	0	0	0	0	0	45	0	15	0	1100	21	600	12.541	16.92083359	11.59166622	49.5370369	459.577179	27.39999962	4	1899	7	0.262136996
102	1457	Panchase	Kaski	0	0	1	0	0	0	0	0	0	0	0	0	0	0	0	0	0	0	0	0	0	0	0	0	0	0	1	1100	12	400	4.981	19.375	12.9333334	52.57452774	457.0533142	30.5	5.900000095	2691	6	0.205413699
103	1497	Panchase	Kaski	0	0	0	0	0	0	0	0	1	0	0	0	0	0	0	0	0	0	0	0	0	0	0	0	0	0	0	1500	22	100	13.887	16.59166718	13.05000019	54.83193207	418.5246277	27.60000038	3.799999952	1821	7	0.208265752
104	1497	Panchase	Kaski	1	0	0	0	0	0	0	0	0	0	0	0	0	0	0	0	0	0	0	0	0	0	0	0	0	0	0	200	21	600	13.445	16.59166718	13.05000019	54.83193207	418.5246277	27.60000038	3.799999952	1821	7	0.208265752
105	1496	Panchase	Kaski	0	0	0	1	0	0	0	0	0	0	0	0	0	0	0	0	0	0	0	0	0	0	0	0	0	0	0	300	14	200	14.822	16.59166718	13.05000019	54.83193207	418.5246277	27.60000038	3.799999952	1821	7	0.208265752
106	1501	Panchase	Kaski	0	0	0	0	0	0	0	0	0	0	0	0	0	0	1	0	0	0	0	0	0	0	0	0	0	0	0	400	16	400	11.715	16.59166718	13.05000019	54.83193207	418.5246277	27.60000038	3.799999952	1821	7	0.208265752
107	1568	Panchase	Kaski	1	0	0	0	0	0	0	0	0	0	0	0	0	0	0	0	0	0	0	0	0	0	0	65	0	22	1	1000	1400	500	5.977	16.59166718	13.05000019	54.83193207	418.5246277	27.60000038	3.799999952	1821	7	0.267476708
108	1581	Panchase	Kaski	0	0	0	0	0	0	0	1	0	0	0	0	0	0	0	0	0	0	0	0	0	0	0	66	0	10	0	400	1100	600	8.102	16.59166718	13.05000019	54.83193207	418.5246277	27.60000038	3.799999952	1821	7	0.267476708
109	1602	Panchase	Kaski	1	0	0	0	0	0	0	0	0	0	0	0	0	0	0	0	0	0	0	0	0	0	0	69	20	20	0	500	100	700	9.315	16.59166718	13.05000019	54.83193207	418.5246277	27.60000038	3.799999952	1821	7	0.267476708
110	1607	Panchase	Kaski	0	0	0	0	0	0	0	0	0	0	0	0	0	0	0	0	0	0	0	0	1	0	0	80	0	10	0	900	800	800	9.163	16.59166718	13.05000019	54.83193207	418.5246277	27.60000038	3.799999952	1821	7	0.267476708
111	1640	Panchase	Kaski	1	0	0	0	0	0	0	0	0	0	0	0	0	0	0	0	0	0	0	0	0	0	0	85	0	10	1	950	900	1000	5.911	17.38333321	13.23333359	54.4581604	427.2019653	28.5	4.199999809	2109	7	0.267476708
112	1687	Panchase	Kaski	1	0	0	0	0	0	0	0	0	0	0	0	0	0	0	0	0	0	0	0	0	0	0	0	0	0	0	500	200	200	11.505	17.38333321	13.23333359	54.4581604	427.2019653	28.5	4.199999809	2109	7	0.267476708
113	1689	Panchase	Kaski	0	0	0	0	0	1	0	0	0	0	0	0	0	0	0	0	0	0	0	0	0	0	0	0	0	0	0	300	300	1000	13.026	17.38333321	13.23333359	54.4581604	427.2019653	28.5	4.199999809	2109	7	0.242479458
114	1692	Panchase	Kaski	1	0	0	0	0	0	0	0	0	0	0	0	0	0	0	0	0	0	0	0	0	0	0	0	0	0	0	200	1500	800	17.661	17.38333321	13.23333359	54.4581604	427.2019653	28.5	4.199999809	2109	7	0.242479458
115	1756	Panchase	Kaski	0	0	0	0	0	0	0	0	0	0	0	0	0	0	0	0	1	0	0	0	0	0	0	0	0	0	0	500	14	1500	9.146	17.6875	13.24166679	54.26912689	430.4338379	28.79999924	4.400000095	2245	7	0.258164376
116	1785	Panchase	Kaski	0	0	0	1	0	0	0	0	0	0	0	0	0	0	0	0	0	0	0	0	0	0	0	90	0	20	0	500	1500	200	16.966	17.6875	13.24166679	54.26912689	430.4338379	28.79999924	4.400000095	2245	7	0.258164376
117	1836	Panchase	Kaski	0	0	0	0	0	0	0	0	1	0	0	0	0	0	0	0	0	0	0	0	0	0	0	90	0	20	1	450	1100	1500	4.484	17.6875	13.24166679	54.26912689	430.4338379	28.79999924	4.400000095	2245	7	0.258164376
118	1860	Panchase	Kaski	0	0	0	0	0	0	0	0	0	0	1	0	0	0	0	0	0	0	0	0	0	0	0	95	0	20	1	500	100	400	2.774	16.90833282	12.88333321	53.68055344	428.8347473	27.89999962	3.900000095	1964	7	0.218745202
119	1863	Panchase	Kaski	1	0	0	0	0	0	0	0	0	0	0	0	0	0	0	0	0	0	0	0	0	0	0	85	0	10	1	400	800	1600	4.603	16.90833282	12.88333321	53.68055344	428.8347473	27.89999962	3.900000095	1964	7	0.218745202
120	1867	Panchase	Kaski	0	0	0	1	0	0	0	0	0	0	0	0	0	0	0	0	0	0	0	0	0	0	0	88	0	20	0	300	900	1000	9.567	16.90833282	12.88333321	53.68055344	428.8347473	27.89999962	3.900000095	1964	7	0.218745202
121	1892	Panchase	Kaski	1	0	0	0	0	0	0	0	0	0	0	0	0	0	0	0	0	0	0	0	0	0	0	87	20	20	1	450	1500	400	4.824	16.47916603	12.74166679	53.76230621	426.8833008	27.5	3.799999952	1872	7	0.200843841
122	1915	Panchase	Kaski	0	0	0	0	0	0	0	0	0	0	0	0	0	0	0	0	0	0	0	0	1	0	0	85	0	0	0	250	300	900	17.078	16.47916603	12.74166679	53.76230621	426.8833008	27.5	3.799999952	1872	7	0.200843841
124	1913	Panchase	Kaski	1	0	0	0	0	0	0	0	0	0	0	0	0	0	0	0	0	0	0	0	0	0	0	0	0	10	1	1400	400	450	5.36	17.48333359	13.28333378	54.43989182	431.9739685	28.70000076	4.300000191	2143	7	0.206293151
125	1914	Panchase	Kaski	1	0	0	0	0	0	0	0	0	0	0	0	0	0	0	0	0	0	0	0	0	0	0	0	0	0	1	1200	1100	500	4.277	17.92499924	13.40000057	54.25101089	435.6891174	29.20000076	4.5	2297	6	0.261567116
126	1925	Panchase	Kaski	1	0	0	0	0	0	0	0	0	0	0	0	0	0	0	0	0	0	0	0	0	0	0	0	0	25	1	1200	100	500	5.535	16.31666756	12.73333359	53.72714615	424.769104	27.39999962	3.700000048	1826	7	0.232523292
127	1933	Panchase	Kaski	0	0	0	0	0	0	0	0	1	0	0	0	0	0	0	0	0	0	0	0	0	0	0	0	0	20	1	1100	800	500	7.649	17.14583397	12.125	50.94537735	455.0797119	28	4.199999809	2041	7	0.26981917
128	1940	Panchase	Kaski	1	0	0	0	0	0	0	0	0	0	0	0	0	0	0	0	0	0	0	0	0	0	0	88	0	10	0	600	900	560	15.733	16.35000038	11.61666679	50.28860092	448.0868225	26.89999962	3.799999952	1802	8	0.288134247
129	1959	Panchase	Kaski	0	0	0	0	0	0	0	0	0	0	0	0	0	0	1	0	0	0	0	0	0	0	0	87	0	20	0	800	1500	450	7.745	17.14583397	12.125	50.94537735	455.0797119	28	4.199999809	2041	7	0.26981917
130	2024	Panchase	Kaski	1	0	0	0	0	0	0	0	0	0	0	0	0	0	0	0	0	0	0	0	0	0	0	0	0	0	0	600	300	400	15.674	18.3125	12.64166641	51.810112	456.404541	29.39999962	5	2386	6	0.285457522
131	2044	Panchase	Kaski	0	0	0	1	0	0	0	0	0	0	0	0	0	0	0	0	0	0	0	0	0	0	0	0	0	0	1	0	400	450	2.987	16.31666756	12.73333359	53.72714615	424.769104	27.39999962	3.700000048	1826	7	0.225509584
132	2052	Panchase	Kaski	1	0	0	0	0	0	0	0	0	0	0	0	0	0	0	0	0	0	0	0	0	0	0	86	0	25	1	1500	1000	200	6.622	17.14583397	12.125	50.94537735	455.0797119	28	4.199999809	2041	7	0.26981917
133	2155	Panchase	Kaski	0	0	0	0	0	0	0	0	0	0	0	0	0	0	0	0	0	0	0	0	1	0	0	0	0	0	0	0	2300	500	13.802	15.9416666	12.5	53.19149017	425.6002808	26.89999962	3.400000095	1745	8	0.228454798
134	2155	Panchase	Kaski	1	0	0	0	0	0	0	0	0	0	0	0	0	0	0	0	0	0	0	0	0	0	0	0	0	20	1	1100	1200	450	7.486	15.94999981	12.55000019	53.86265945	419.6752014	26.89999962	3.599999905	1741	8	0.225509584
135	2168	Panchase	Kaski	0	0	0	0	0	0	0	0	0	0	0	0	0	0	0	0	1	0	0	0	0	0	0	0	0	20	0	1000	1200	200	7.57	17.25	12.88333321	52.80054474	443.5036011	28.39999962	4	2079	6	0.197041094
136	2211	Panchase	Kaski	1	0	0	0	0	0	0	0	0	0	0	0	0	0	0	0	0	0	0	0	0	0	0	91	0	20	1	1700	1300	1200	5.593	15.94999981	12.55000019	53.86265945	419.6752014	26.89999962	3.599999905	1741	8	0.225509584
137	2248	Panchase	Kaski	0	0	0	1	0	0	0	0	0	0	0	0	0	0	0	0	0	0	0	0	0	0	0	68	0	20	0	1800	1400	1100	11.649	15.94999981	12.55000019	53.86265945	419.6752014	26.89999962	3.599999905	1741	8	0.219098628
138	2270	Panchase	Kaski	1	0	0	0	0	0	0	0	0	0	0	0	0	0	0	0	0	0	0	0	0	0	0	65	0	20	0	1900	1500	600	7.615	16.1875	12.57499981	53.2838974	427.9503174	27.20000076	3.599999905	1799	8	0.219098628
139	2314	Panchase	Kaski	0	0	0	0	0	0	0	0	1	0	0	0	0	0	0	0	0	0	0	0	0	0	0	91	0	10	0	2200	1000	600	13.173	16.91666603	12.61666679	53.01120377	437.2503662	27.89999962	4.099999905	1980	7	0.257410973
140	2315	Panchase	Kaski	1	0	0	0	0	0	0	0	0	0	0	0	0	0	0	0	0	0	0	0	0	0	0	45	0	0	0	2300	1100	400	13.24	16.91666603	12.61666679	53.01120377	437.2503662	27.89999962	4.099999905	1980	7	0.257410973
142	2294	Panchase	Kaski	1	0	0	0	0	0	0	0	0	0	0	0	0	0	0	0	0	0	0	0	0	0	0	75	10	10	0	2500	1500	1000	15.315	16.04166603	12.51666641	53.26240921	426.5497742	27	3.5	1769	8	0.237172604
143	2208	Panchase	Kaski	0	0	0	0	0	1	0	0	0	0	0	0	0	0	0	0	0	0	0	0	0	0	0	0	0	10	0	800	1100	800	11.857	16.1875	12.57499981	53.2838974	427.9503174	27.20000076	3.599999905	1799	8	0.219098628
144	2199	Panchase	Kaski	1	0	0	0	0	0	0	0	0	0	0	0	0	0	0	0	0	0	0	0	0	0	0	0	0	12	0	700	1400	1200	22.047	16.00416756	12.45833302	53.01418304	428.2228394	27	3.5	1761	8	0.275824666
145	2180	Panchase	Kaski	0	0	0	1	0	0	0	0	0	0	0	0	0	0	0	0	0	0	0	0	0	0	0	70	0	16	0	2000	1500	0	10.184	15.9958334	12.40833282	52.8014183	430.2877197	26.89999962	3.400000095	1758	8	0.275824666
146	2152	Panchase	Kaski	1	0	0	0	0	0	0	0	0	0	0	0	0	0	0	0	0	0	0	0	0	0	0	74	0	13	1	2000	1400	1800	2.433	16.00416756	12.45833302	53.01418304	428.2228394	27	3.5	1761	8	0.218983561
147	2136	Panchase	Kaski	0	0	0	0	0	0	0	0	0	0	0	0	0	0	1	0	0	0	0	0	0	0	0	0	0	25	1	600	1100	1900	8.317	16.04166603	12.51666641	53.26240921	426.5497742	27	3.5	1769	8	0.225682199
148	2136	Panchase	Kaski	1	0	0	0	0	0	0	0	0	0	0	0	0	0	0	0	0	0	0	0	0	0	0	0	0	25	0	500	100	800	9.075	16.54583359	12.65833378	52.74305344	437.4121094	27.60000038	3.599999905	1897	7	0.26476711
149	2136	Panchase	Kaski	1	0	0	0	0	0	0	0	0	0	0	0	0	0	0	0	0	0	0	0	0	0	0	87	0	0	1	1500	200	300	6.724	16.86666679	12.78333378	52.82369232	439.5779724	28	3.799999952	1987	7	0.249252051
150	2149	Panchase	Kaski	1	0	0	0	0	0	0	0	0	0	0	0	0	0	0	0	0	0	0	0	0	0	0	74	0	0	0	1400	300	1500	8.843	16.86666679	12.78333378	52.82369232	439.5779724	28	3.799999952	1987	7	0.225682199
151	2071	Panchase	Kaski	1	0	0	0	0	0	0	0	0	0	0	0	0	0	0	0	0	0	0	0	0	0	0	71	0	0	1	1200	1500	400	6.107	15.5041666	12.34166622	53.65942001	417.0429382	26.39999962	3.400000095	1658	9	0.237172604
152	2057	Panchase	Kaski	0	0	0	0	0	0	0	1	0	0	0	0	0	0	0	0	0	0	0	0	0	0	0	67	0	10	0	1300	400	1600	16.75	15.5041666	12.34166622	53.65942001	417.0429382	26.39999962	3.400000095	1658	9	0.2469863
153	1987	Panchase	Kaski	0	0	0	0	0	0	0	0	1	0	0	0	0	0	0	0	0	0	0	0	0	0	0	77	0	10	1	1200	1200	500	5.11	16.38750076	12.74166679	53.76230621	424.810791	27.39999962	3.700000048	1835	7	0.210994527
154	1975	Panchase	Kaski	1	0	0	0	0	0	0	0	0	0	0	0	0	0	0	0	0	0	0	0	0	0	0	78	0	10	0	400	1200	900	13.416	16.38750076	12.74166679	53.76230621	424.810791	27.39999962	3.700000048	1835	7	0.200843841
155	1971	Panchase	Kaski	1	0	0	0	0	0	0	0	0	0	0	0	0	0	0	0	0	0	0	0	0	0	0	0	0	10	1	500	1300	950	3.87	16.38750076	12.74166679	53.76230621	424.810791	27.39999962	3.700000048	1835	7	0.210994527
156	1967	Panchase	Kaski	0	0	0	0	0	0	0	0	0	0	0	0	0	0	0	0	0	0	0	0	1	0	0	80	0	10	0	500	1400	450	9.303	17.48333359	13.28333378	54.43989182	431.9739685	28.70000076	4.300000191	2143	7	0.2103315
157	1969	Panchase	Kaski	0	0	0	1	0	0	0	0	0	0	0	0	0	0	0	0	0	0	0	0	0	0	0	0	0	20	1	300	1500	500	5.861	17.92499924	13.40000057	54.25101089	435.6891174	29.20000076	4.5	2297	6	0.21785754
158	1970	Panchase	Kaski	1	0	0	0	0	0	0	0	0	0	0	0	0	0	0	0	0	0	0	0	0	0	0	0	0	20	0	450	1000	400	11.261	17.39583397	13.25833321	54.33742905	430.9633179	28.60000038	4.199999809	2108	7	0.231328771
159	1967	Panchase	Kaski	0	0	0	0	0	0	0	0	1	0	0	0	0	0	0	0	0	0	0	0	0	0	0	85	0	0	0	600	1100	500	11.087	15.94999981	12.55000019	53.86265945	419.6752014	26.89999962	3.599999905	1741	8	0.225509584
160	1961	Panchase	Kaski	1	0	0	0	0	0	0	0	0	0	0	0	0	0	0	0	0	0	0	0	0	0	0	0	0	0	0	500	1200	500	1.687	16.31666756	12.73333359	53.72714615	424.769104	27.39999962	3.700000048	1826	7	0.225509584
161	1956	Panchase	Kaski	1	0	0	0	0	0	0	0	0	0	0	0	0	0	0	0	0	0	0	0	0	0	0	0	0	0	1	600	1200	500	6.64	16.31666756	12.73333359	53.72714615	424.769104	27.39999962	3.700000048	1826	7	0.232523292
162	1951	Panchase	Kaski	1	0	0	0	0	0	0	0	0	0	0	0	0	0	0	0	0	0	0	0	0	0	0	88	0	0	0	800	1100	400	9.706	17.14583397	12.125	50.94537735	455.0797119	28	4.199999809	2041	7	0.26981917
163	1944	Panchase	Kaski	0	0	0	0	0	0	0	0	1	0	0	0	0	0	0	0	0	0	0	0	0	0	0	22	15	0	0	450	1400	300	8.843	16.35000038	11.61666679	50.28860092	448.0868225	26.89999962	3.799999952	1802	8	0.288134247
164	1914	Panchase	Kaski	1	0	0	0	0	0	0	0	0	0	0	0	0	0	0	0	0	0	0	0	0	0	0	91	0	10	1	100	1000	250	5.686	18.3125	12.64166641	51.810112	456.404541	29.39999962	5	2386	6	0.285457522
165	1914	Panchase	Kaski	0	0	0	0	0	0	0	0	0	0	0	0	0	0	1	0	0	0	0	0	0	0	0	0	0	0	1	800	1500	400	6.638	18.3125	12.64166641	51.810112	456.404541	29.39999962	5	2386	6	0.285457522
166	1903	Panchase	Kaski	1	0	0	0	0	0	0	0	0	0	0	0	0	0	0	0	0	0	0	0	0	0	0	90	0	10	0	500	2200	1200	9.194	15.28750038	11.3083334	50.03687286	436.4949646	25.70000076	3.099999905	1647	9	0.212504104
167	1919	Panchase	Kaski	1	0	0	0	0	0	0	0	0	0	0	0	0	0	0	0	0	0	0	0	0	0	0	78	0	1	0	800	1200	200	10.466	15.60000038	11.64999962	50.65217209	438.3491821	26.20000076	3.200000048	1709	8	0.212504104
168	1991	Panchase	Kaski	0	0	0	1	0	0	0	0	0	0	0	0	0	0	0	0	0	0	0	0	0	0	0	0	0	15	1	800	1400	1100	6.322	16.73333359	12.80000019	53.11203384	434.1362	27.79999924	3.700000048	1930	7	0.253989041
170	1987	Panchase	Kaski	1	0	0	0	0	0	0	0	0	0	0	0	0	0	0	0	0	0	0	0	0	0	0	77	0	15	0	1100	1000	600	15.078	16.25833321	12	51.28205109	442.6564026	27	3.599999905	1839	8	0.239191785
171	1966	Panchase	Kaski	0	0	0	0	0	0	0	0	1	0	0	0	0	0	0	0	0	0	0	0	0	0	0	78	0	0	0	1000	1200	500	13.331	16.25833321	12	51.28205109	442.6564026	27	3.599999905	1839	8	0.239191785
172	1951	Panchase	Kaski	0	0	0	0	0	0	0	0	0	0	0	0	0	0	0	0	0	0	0	0	1	0	0	0	0	0	0	1200	1500	300	8.915	16.25833321	12	51.28205109	442.6564026	27	3.599999905	1839	8	0.239191785
173	1931	Panchase	Kaski	1	0	0	0	0	0	0	0	0	0	0	0	0	0	0	0	0	0	0	0	0	0	0	0	0	0	0	1300	1200	400	9.786	16.25833321	12	51.28205109	442.6564026	27	3.599999905	1839	8	0.239191785
174	1912	Panchase	Kaski	1	0	0	0	0	0	0	0	0	0	0	0	0	0	0	0	0	0	0	0	0	0	0	25	74	0	0	800	1200	600	21.341	17.51666641	12.58333302	51.99724579	448.4586487	28.60000038	4.400000095	2163	6	0.257712334
175	1854	Panchase	Kaski	1	0	0	0	0	0	0	0	0	0	0	0	0	0	0	0	0	0	0	0	0	0	0	88	10	0	0	900	1500	600	18.165	16.59166718	12.30000019	51.89873505	441.6386414	27.5	3.799999952	1911	7	0.257712334
176	1839	Panchase	Kaski	0	0	1	0	0	0	0	0	0	0	0	0	0	0	0	0	0	0	0	0	0	0	0	84	0	10	1	1100	1200	800	6.034	16.59166718	12.30000019	51.89873505	441.6386414	27.5	3.799999952	1911	7	0.257712334
177	1810	Panchase	Kaski	1	0	0	0	0	0	0	0	0	0	0	0	0	0	0	0	0	0	0	0	0	0	0	88	0	0	0	1400	1100	900	18.122	15.60416698	11.95833302	52.21979904	426.9684753	26.29999924	3.400000095	1691	8	0.236419171
178	1779	Panchase	Kaski	1	0	0	0	0	0	0	0	0	0	0	0	0	0	0	0	0	0	0	0	0	0	0	55	0	15	0	1500	1200	100	26.731	15.60416698	11.95833302	52.21979904	426.9684753	26.29999924	3.400000095	1691	8	0.236419171
179	1754	Panchase	Kaski	0	0	0	0	0	0	0	0	0	0	0	0	0	0	0	0	0	0	0	0	1	0	0	65	0	0	1	1600	1400	800	7.202	15.60416698	11.95833302	52.21979904	426.9684753	26.29999924	3.400000095	1691	8	0.261380821
180	1742	Panchase	Kaski	0	0	0	0	0	0	0	0	0	0	0	0	0	0	0	0	1	0	0	0	0	0	0	74	0	0	0	1400	1500	600	19.823	15.60416698	11.95833302	52.21979904	426.9684753	26.29999924	3.400000095	1691	8	0.236419171
181	1722	Panchase	Kaski	0	0	0	0	0	0	0	0	0	0	1	0	0	0	0	0	0	0	0	0	0	0	0	87	0	15	0	1700	1200	500	10.62	15.60416698	11.95833302	52.21979904	426.9684753	26.29999924	3.400000095	1691	8	0.236419171
182	1631	Panchase	Kaski	0	1	0	0	0	0	0	0	0	0	0	0	0	0	0	0	0	0	0	0	0	0	0	94	0	0	0	900	1100	800	9.982	16.25833321	12	51.28205109	442.6564026	27	3.599999905	1839	8	0.239191785
183	1569	Panchase	Kaski	0	0	0	0	0	0	0	0	1	0	0	0	0	0	0	0	0	0	0	0	0	0	0	91	0	0	0	1400	1200	900	10.592	16.25833321	12	51.28205109	442.6564026	27	3.599999905	1839	8	0.239191785
184	1719	Panchase	Kaski	0	0	0	1	0	0	0	0	0	0	0	0	0	0	0	0	0	0	0	0	0	0	0	84	0	0	0	450	1500	500	10.226	15.60416698	11.95833302	52.21979904	426.9684753	26.29999924	3.400000095	1691	8	0.236419171
185	1718	Panchase	Kaski	0	0	0	1	0	0	0	0	0	0	0	0	0	0	0	0	0	0	0	0	0	0	0	67	0	10	0	450	1600	450	7.841	16.82916641	12.57499981	53.05907059	436.0069885	27.79999924	4.099999905	1963	7	0.218865752
186	1665	Panchase	Kaski	1	0	0	0	0	0	0	0	0	0	0	0	0	0	0	0	0	0	0	0	0	0	0	81	0	10	0	600	1100	500	14.042	17.74166679	13.05000019	53.48360825	439.2805786	29	4.599999905	2228	6	0.237734243
187	1529	Panchase	Kaski	0	0	0	1	0	0	0	0	0	0	0	0	0	0	0	0	0	0	0	0	0	0	0	65	0	0	0	600	1400	470	11.205	16.31666756	12.73333359	53.72714615	424.769104	27.39999962	3.700000048	1826	7	0.232523292
188	1529	Panchase	Kaski	0	0	0	0	0	0	0	0	0	0	0	0	0	0	1	0	0	0	0	0	0	0	0	71	0	10	1	850	1700	900	3.943	16.31666756	12.73333359	53.72714615	424.769104	27.39999962	3.700000048	1826	7	0.232523292
189	1488	Panchase	Kaski	1	0	0	0	0	0	0	0	0	0	0	0	0	0	0	0	0	0	0	0	0	0	0	84	0	25	1	450	1200	800	5.937	17.02499962	12.98333359	53.87274933	430.8369446	28.20000076	4.099999905	2018	7	0.237673968
190	1463	Panchase	Kaski	0	0	0	0	0	0	0	0	0	0	0	0	0	0	0	0	0	0	0	0	1	0	0	74	0	25	1	550	1400	500	6.835	17.02499962	12.98333359	53.87274933	430.8369446	28.20000076	4.099999905	2018	7	0.237673968
191	1472	Panchase	Kaski	1	0	0	0	0	0	0	0	0	0	0	0	0	0	0	0	0	0	0	0	0	0	0	0	0	0	1	500	850	400	5.593	17.53750038	13.1916666	54.28669357	431.999176	28.79999924	4.5	2169	6	0.237673968
192	1461	Panchase	Kaski	1	0	0	0	0	0	0	0	0	0	0	0	0	0	0	0	0	0	0	0	0	0	0	0	0	0	0	400	450	600	7.671	16.91250038	12.74166679	53.31241226	433.6374817	28	4.099999905	1991	7	0.237734243
193	1459	Panchase	Kaski	1	0	0	0	0	0	0	0	0	0	0	0	0	0	0	0	0	0	0	0	0	0	0	0	0	0	0	200	700	800	8.101	16.91250038	12.74166679	53.31241226	433.6374817	28	4.099999905	1991	7	0.237734243
194	1459	Panchase	Kaski	0	0	0	1	0	0	0	0	0	0	0	0	0	0	0	0	0	0	0	0	0	0	0	0	0	0	0	150	700	800	8.691	16.91250038	12.74166679	53.31241226	433.6374817	28	4.099999905	1991	7	0.237734243
195	1457	Panchase	Kaski	0	0	0	0	0	1	0	0	0	0	0	0	0	0	0	0	0	0	0	0	0	0	0	91	0	10	1	250	950	600	6.014	17.02499962	12.98333359	53.87274933	430.8369446	28.20000076	4.099999905	2018	7	0.237673968
196	1369	Panchase	Kaski	1	0	0	0	0	0	0	0	0	0	0	0	0	0	0	0	0	0	0	0	0	0	0	0	10	0	1	200	500	450	6.042	15.94999981	12.55000019	53.86265945	419.6752014	26.89999962	3.599999905	1741	8	0.225509584
197	252	Kaligandaki basin	Tanahun	1	0	0	0	0	0	0	0	0	0	0	0	0	0	0	0	0	0	0	0	0	0	0	0	0	0	1	700	150	900	5.186	21.83749962	11.34166622	46.10433578	505.092804	32.29999924	7.699999809	2585	6	0.192797258
198	257	Kaligandaki basin	Tanahun	0	0	0	0	0	0	0	0	0	0	0	0	0	0	0	0	1	0	0	0	0	0	0	81	0	0	0	700	1500	450	10.366	22.13333321	11.40000057	46.15384674	505.6693726	32.70000076	8	2510	5	0.179786295
199	235	Kaligandaki basin	Tanahun	0	0	0	0	0	0	0	0	1	0	0	0	0	0	0	0	0	0	0	0	0	0	0	0	0	0	1	800	100	690	1.955	22.37916565	11.5583334	46.23333359	508.1135254	33	8	2407	5	0.190180823
200	214	Kaligandaki basin	Tanahun	1	0	0	0	0	0	0	0	0	0	0	0	0	0	0	0	0	0	0	0	0	0	0	0	0	0	1	1000	400	500	4.884	19.72916603	11.00833321	46.05997086	494.6553345	29.79999924	5.900000095	2449	8	0.221523285
201	168	Kaligandaki basin	Tanahun	1	0	0	0	0	0	0	0	0	0	0	0	0	0	0	0	0	0	0	0	0	0	0	75	0	10	1	900	450	200	6.841	20.59166718	11.08333302	45.98893356	497.8993835	30.70000076	6.599999905	2698	8	0.21890685
202	218	Kaligandaki basin	Tanahun	1	0	0	0	0	0	0	0	0	0	0	0	0	0	0	0	0	0	0	0	0	0	0	78	0	10	0	1200	700	250	12.942	20.64999962	10.96666622	45.50484085	500.0136414	30.79999924	6.699999809	2640	8	0.248627394
203	215	Kaligandaki basin	Tanahun	1	0	0	0	0	0	0	0	0	0	0	0	0	0	0	0	0	0	0	0	0	0	0	78	0	0	0	1400	950	200	14.062	21.54166603	11.01666737	45.52341843	502.9631958	31.79999924	7.599999905	2601	7	0.228178084
204	209	Kaligandaki basin	Tanahun	0	0	0	0	0	0	0	0	1	0	0	0	0	0	0	0	0	0	0	0	0	0	0	17	10	20	0	600	950	600	20.165	22.09583282	11.125	45.40816498	503.9636536	32.59999847	8.100000381	2511	6	0.205712333
205	306	Kaligandaki basin	Tanahun	1	0	0	0	0	0	0	0	0	0	0	0	0	0	0	0	0	0	0	0	0	0	0	68	0	20	0	1400	950	400	10.404	22.14999962	11.09999943	45.49180603	503.8127136	32.59999847	8.199999809	2488	6	0.245994523
206	276	Kaligandaki basin	Tanahun	0	0	0	0	0	0	0	0	1	0	0	0	0	0	0	0	0	0	0	0	0	0	0	74	0	20	0	1200	1500	600	12.968	22.28750038	11.14166641	45.47619247	504.9757996	32.79999924	8.300000191	2448	6	0.224654794
207	176	Kaligandaki basin	Tanahun	1	0	0	0	0	0	0	0	0	0	0	0	0	0	0	0	0	0	0	0	0	0	0	94	0	0	0	1100	1400	700	10.172	22.37916565	11.57499981	46.86234665	498.905426	33.20000076	8.5	2483	6	0.211301371
208	204	Kaligandaki basin	Tanahun	0	0	0	1	0	0	0	0	0	0	0	0	0	0	0	0	0	0	0	0	0	0	0	74	0	25	0	900	1700	800	10.172	22.37916565	11.57499981	46.86234665	498.905426	33.20000076	8.5	2483	6	0.211301371
209	234	Kaligandaki basin	Tanahun	1	0	0	0	0	0	0	0	0	0	0	0	0	0	0	0	0	0	0	0	0	0	0	84	0	10	0	800	1500	600	10.172	22.37916565	11.57499981	46.86234665	498.905426	33.20000076	8.5	2483	6	0.211301371
210	251	Kaligandaki basin	Tanahun	1	0	0	0	0	0	0	0	0	0	0	0	0	0	0	0	0	0	0	0	0	0	0	74	0	0	0	500	700	800	10.172	22.37916565	11.57499981	46.86234665	498.905426	33.20000076	8.5	2483	6	0.211301371
211	230	Kaligandaki basin	Tanahun	0	0	0	1	0	0	0	0	0	0	0	0	0	0	0	0	0	0	0	0	0	0	0	0	0	0	0	1200	200	600	10.903	20.42083359	10.99166679	45.04781342	503.5531006	30.70000076	6.300000191	2382	8	0.249189034
212	367	Kaligandaki basin	Tanahun	1	0	0	0	0	0	0	0	0	0	0	0	0	0	0	0	0	0	0	0	0	0	0	0	0	0	1	1600	10	450	2.702	22.70416641	11.34166622	44.82872391	513.6697388	33.59999847	8.300000191	2195	6	0.177254796
213	604	Kaligandaki basin	Tanahun	1	0	0	0	0	0	0	0	0	0	0	0	0	0	0	0	0	0	0	0	0	0	0	0	0	0	0	700	300	400	10.565	22.97083282	11.42500019	44.80392456	515.2027588	34	8.5	2168	6	0.236591786
214	804	Kaligandaki basin	Tanahun	1	0	0	0	0	0	0	0	0	0	0	0	0	0	0	0	0	0	0	0	0	0	0	0	0	0	1	800	400	250	6.037	21.11666679	11.1833334	45.27665329	505.9255066	31.60000038	6.900000095	2370	7	0.182550684
215	918	Kaligandaki basin	Tanahun	0	0	0	1	0	0	0	0	0	0	0	0	0	0	0	0	0	0	0	0	0	0	0	0	0	0	0	600	300	200	8.173	22.20000076	11.38333416	45.17195892	509.5184937	33	7.800000191	2198	6	0.20971781
216	934	Kaligandaki basin	Tanahun	0	0	0	0	0	0	0	0	1	0	0	0	0	0	0	0	0	0	0	0	0	0	0	78	0	10	0	700	1100	600	7.651	22.20000076	11.38333416	45.17195892	509.5184937	33	7.800000191	2198	6	0.20971781
217	961	Kaligandaki basin	Tanahun	1	0	0	0	0	0	0	0	0	0	0	0	0	0	0	0	0	0	0	0	0	0	0	78	0	10	1	800	1100	400	4.283	22.625	11.44999981	45.07874298	511.7772217	33.59999847	8.199999809	2154	6	0.176126033
218	1033	Kaligandaki basin	Tanahun	0	0	0	0	0	0	0	0	0	0	0	0	0	0	0	0	0	0	0	0	1	0	0	88	0	0	0	900	1100	600	8.776	21.26666641	11.14999962	45.69672012	503.4442139	31.60000038	7.199999809	2463	8	0.232693151
219	1087	Kaligandaki basin	Tanahun	1	0	0	0	0	0	0	0	0	0	0	0	0	0	0	0	0	0	0	0	0	0	0	74	0	0	0	1100	1200	700	12.65	21.26666641	11.14999962	45.69672012	503.4442139	31.60000038	7.199999809	2463	8	0.232693151
220	1154	Kaligandaki basin	Tanahun	0	0	0	0	0	0	0	0	0	0	0	0	0	1	0	0	0	0	0	0	0	0	0	74	0	30	0	100	1200	1100	10.626	21.10833359	11.0666666	45.35519028	505.1499939	31.39999962	7	2452	8	0.237441093
221	1183	Kaligandaki basin	Tanahun	1	0	0	0	0	0	0	0	0	0	0	0	0	0	0	0	0	0	0	0	0	0	0	56	0	30	0	200	1100	1400	9.707	22.57916641	11.20833302	44.83333588	511.3282776	33.29999924	8.300000191	2313	6	0.177246571
222	1246	Kaligandaki basin	Tanahun	1	0	0	0	0	0	0	0	0	0	0	0	0	0	0	0	0	0	0	0	0	0	0	87	0	30	1	450	1600	1000	7.217	22.88750076	11.32499981	44.7628479	514.1105347	33.79999924	8.5	2209	6	0.268654794
223	1298	Kaligandaki basin	Tanahun	0	0	0	0	0	0	0	0	0	0	0	0	0	0	0	0	1	0	0	0	0	0	0	0	0	0	0	1000	320	1400	8.136	22.06666565	11.19999981	44.80000305	509.3102722	32.79999924	7.800000191	2225	7	0.181857541
224	1375	Kaligandaki basin	Tanahun	1	0	0	0	0	0	0	0	0	0	0	0	0	0	0	0	0	0	0	0	0	0	0	56	0	0	0	450	1400	1500	9.123	22.06666565	11.19999981	44.80000305	509.3102722	32.79999924	7.800000191	2225	7	0.181857541
225	1397	Kaligandaki basin	Tanahun	0	0	0	0	0	0	0	0	0	0	0	0	0	0	0	0	0	0	0	0	0	0	0	0	0	0	1	500	1500	1600	5.452	21.25	11.06666565	44.80431747	506.9651184	31.79999924	7.099999905	2247	8	0.213498637
226	1404	Kaligandaki basin	Tanahun	1	0	0	0	0	0	0	0	0	0	0	0	0	0	0	0	0	0	0	0	0	0	0	0	0	0	1	1500	10	1200	7.506	21.38333321	11.03333378	44.66936493	507.5311584	31.89999962	7.199999809	2242	8	0.207863018
227	1295	Kaligandaki basin	Tanahun	0	0	0	0	0	0	0	0	1	0	0	0	0	0	0	0	0	0	0	0	0	0	0	74	0	25	0	1200	14	1400	11.823	23.07083321	11.35833263	44.54248428	517.4432373	34.09999847	8.600000381	2185	6	0.235726029
228	1195	Kaligandaki basin	Tanahun	0	0	0	1	0	0	0	0	0	0	0	0	0	0	0	0	0	0	0	0	0	0	0	87	0	0	1	1200	850	450	4.328	23.07083321	11.35833263	44.54248428	517.4432373	34.09999847	8.600000381	2185	6	0.235726029
229	1180	Kaligandaki basin	Tanahun	1	0	0	0	0	0	0	0	0	0	0	0	0	0	0	0	0	0	0	0	0	0	0	88	0	0	0	1200	450	700	31.499	22.25833321	11.0666666	44.62365341	506.3902283	32.90000153	8.100000381	2232	8	0.229904115
230	1123	Kaligandaki basin	Tanahun	1	0	0	0	0	0	0	0	0	0	0	0	0	0	0	0	0	0	0	0	0	0	0	67	0	20	0	1200	700	1100	12.9	22.40416718	11.07499981	44.65726089	507.0478516	33.09999847	8.300000191	2226	7	0.221213698
231	1081	Kaligandaki basin	Tanahun	0	0	0	1	0	0	0	0	0	0	0	0	0	0	0	0	0	0	0	0	0	0	0	87	0	20	0	1000	800	1400	9.466	22.13750076	11.0583334	44.59005356	506.7684021	32.79999924	8	2220	8	0.237252057
232	1056	Kaligandaki basin	Tanahun	0	0	0	0	0	0	0	0	0	0	0	0	0	0	0	0	0	0	0	0	1	0	0	74	0	0	1	800	700	1500	5.264	22.13750076	11.0583334	44.59005356	506.7684021	32.79999924	8	2220	8	0.237252057
233	981	Kaligandaki basin	Tanahun	1	0	0	0	0	0	0	0	0	0	0	0	0	0	0	0	0	0	0	0	0	0	0	78	0	0	1	100	950	1600	5.814	20.95000076	10.91666698	44.74044037	504.1734924	31.29999924	6.900000095	2224	9	0.223539725
234	957	Kaligandaki basin	Tanahun	1	0	0	0	0	0	0	0	0	0	0	0	0	0	0	0	0	0	0	0	0	0	0	78	0	10	0	500	1100	1000	14.947	22.13750076	11.0583334	44.59005356	506.7684021	32.79999924	8	2220	8	0.223539725
235	895	Kaligandaki basin	Tanahun	1	0	0	0	0	0	0	0	0	0	0	0	0	0	0	0	0	0	0	0	0	0	0	77	0	0	1	400	600	1100	4.354	22.92083359	11.32500076	44.5866127	516.3352661	33.90000153	8.5	2168	6	0.219986305
236	829	Kaligandaki basin	Tanahun	0	0	0	0	0	0	0	0	1	0	0	0	0	0	0	0	0	0	0	0	0	0	0	72	0	0	1	500	1400	1200	8.302	22.04166603	11.08333397	44.69086075	507.0719604	32.70000076	7.900000095	2225	8	0.237252057
237	632	Kaligandaki basin	Tanahun	0	0	0	1	0	0	0	0	0	0	0	0	0	0	0	0	0	0	0	0	0	0	0	0	0	0	0	1200	450	1500	10.029	21.71249962	11.02499962	45	506.7818298	32.09999847	7.599999905	2361	9	0.267632872
238	361	Kaligandaki basin	Tanahun	1	0	0	0	0	0	0	0	0	0	0	0	0	0	0	0	0	0	0	0	0	0	0	0	0	0	0	1200	500	1700	9.367	20.74166679	10.86666679	44.90357971	502.8095398	30.89999962	6.699999809	2282	10	0.254915059
239	160	Kaligandaki basin	Tanahun	1	0	0	0	0	0	0	0	0	0	0	0	0	0	0	0	0	0	0	0	0	0	0	0	0	0	1	1000	900	1500	6.476	22.375	11.05000019	44.73683929	507.1556091	32.90000153	8.199999809	2290	8	0.202241093
240	667	Kaligandaki basin	Kaski	0	0	0	0	0	0	0	0	1	0	0	0	0	0	0	0	0	0	0	0	0	0	0	0	0	0	1	0	400	1200	2.712	21.17916679	11.89166641	48.53741455	487.206604	31.5	7	3027	7	0.256441087
241	724	Kaligandaki basin	Kaski	1	0	0	0	0	0	0	0	0	0	0	0	0	0	0	0	0	0	0	0	0	0	0	0	0	0	1	0	700	700	7.537	16.82916641	12.70833397	54.07801437	420.2459106	27.70000076	4.199999809	1906	7	0.2253315
242	748	Kaligandaki basin	Kaski	0	0	0	1	0	0	0	0	0	0	0	0	0	0	0	0	0	0	0	0	0	0	0	94	0	10	1	600	800	1400	7.36	19.91666603	11.64999962	48.34024811	477.6092834	30.20000076	6.099999905	2807	8	0.255068481
243	787	Kaligandaki basin	Kaski	1	0	0	0	0	0	0	0	0	0	0	0	0	0	0	0	0	0	0	0	0	0	0	88	0	0	0	800	400	1500	11.01	19.91666603	11.64999962	48.34024811	477.6092834	30.20000076	6.099999905	2807	8	0.245145202
244	815	Kaligandaki basin	Kaski	0	0	0	0	0	0	0	0	0	0	0	0	0	0	0	0	1	0	0	0	0	0	0	61	0	0	0	700	900	1600	9.131	14.9333334	11.98333359	54.22322845	400.5696716	25.39999962	3.299999952	1498	8	0.291443825
245	832	Kaligandaki basin	Kaski	0	0	0	0	0	0	0	0	1	0	0	0	0	0	0	0	0	0	0	0	0	0	0	68	0	0	0	800	1000	1000	8.132	14.9333334	11.98333359	54.22322845	400.5696716	25.39999962	3.299999952	1498	8	0.288673967
246	849	Kaligandaki basin	Kaski	1	0	0	0	0	0	0	0	0	0	0	0	0	0	0	0	0	0	0	0	0	0	0	0	0	0	0	1100	1100	1100	9.737	19.5625	11.9416666	49.5504837	466.6764832	30	5.900000095	2730	8	0.245145202
247	909	Kaligandaki basin	Kaski	1	0	0	0	0	0	0	0	0	0	0	0	0	0	0	0	0	0	0	0	0	0	0	77	0	20	0	900	1300	1300	10.171	19.5625	11.9416666	49.5504837	466.6764832	30	5.900000095	2730	8	0.258871228
248	958	Kaligandaki basin	Kaski	0	0	0	0	0	0	0	0	1	0	0	0	0	0	0	0	0	0	0	0	0	0	0	91	0	0	0	500	1100	1500	27.842	14.9333334	11.98333359	54.22322845	400.5696716	25.39999962	3.299999952	1498	8	0.238734245
249	987	Kaligandaki basin	Kaski	0	0	0	1	0	0	0	0	0	0	0	0	0	0	0	0	0	0	0	0	0	0	0	68	0	10	0	600	500	1600	8.548	19.39999962	12.26666641	50.89903259	456.7872009	30	5.900000095	2753	8	0.258871228
250	998	Kaligandaki basin	Kaski	1	0	0	0	0	0	0	0	0	0	0	0	0	0	0	0	0	0	0	0	0	0	0	0	0	0	0	500	900	1400	16.979	17.97916603	13.125	54.46058273	428.1326294	29	4.900000095	2317	7	0.2253315
251	929	Kaligandaki basin	Kaski	0	0	0	0	0	0	0	0	1	0	0	0	0	0	0	0	0	0	0	0	0	0	0	95	0	0	0	400	600	1200	8.147	18.95833397	12.48333359	51.79806137	449.3016663	29.70000076	5.599999905	2633	8	0.23325479
252	901	Kaligandaki basin	Kaski	1	0	0	0	0	0	0	0	0	0	0	0	0	0	0	0	0	0	0	0	0	0	0	0	0	0	0	800	500	900	12.207	18.95833397	12.48333359	51.79806137	449.3016663	29.70000076	5.599999905	2633	8	0.23325479
254	883	Kaligandaki basin	Kaski	0	0	0	1	0	0	0	0	0	0	0	0	0	0	0	0	0	0	0	0	0	0	0	0	0	0	1	1000	15	450	7.009	17.04166603	13.05000019	54.375	424.3435059	28.10000038	4.099999905	1977	7	0.276895881
255	880	Kaligandaki basin	Kaski	1	0	0	0	0	0	0	0	0	0	0	0	0	0	0	0	0	0	0	0	0	0	0	0	0	0	1	1100	14	700	6.463	18.45000076	12.71666622	52.98611069	438.7533875	29.29999924	5.300000191	2473	8	0.252115071
256	809	Kaligandaki basin	Kaski	0	0	0	1	0	0	0	0	0	0	0	0	0	0	0	0	0	0	0	0	0	0	0	0	0	0	0	1400	10	700	11.51	19.53333282	12.89999962	52.86885071	444.5290222	30.5	6.099999905	3010	8	0.261430144
257	789	Kaligandaki basin	Kaski	0	0	0	0	0	0	0	0	1	0	0	0	0	0	0	0	0	0	0	0	0	0	0	0	0	0	1	800	15	400	4.179	18.95000076	13.11666679	53.97805023	433.3799438	30	5.699999809	2852	8	0.261430144
258	768	Kaligandaki basin	Kaski	1	0	0	0	0	0	0	0	0	0	0	0	0	0	0	0	0	0	0	0	0	0	0	91	0	0	0	500	14	800	9.999	18.95000076	13.11666679	53.97805023	433.3799438	30	5.699999809	2852	8	0.223641098
259	760	Kaligandaki basin	Kaski	1	0	0	0	0	0	0	0	0	0	0	0	0	0	0	0	0	0	0	0	0	0	0	92	0	10	0	900	12	400	12.989	18.95000076	13.11666679	53.97805023	433.3799438	30	5.699999809	2852	8	0.226054788
260	769	Kaligandaki basin	Kaski	1	0	0	0	0	0	0	0	0	0	0	0	0	0	0	0	0	0	0	0	0	0	0	0	0	0	1	900	1100	1000	6.808	18.48333359	13.13333321	54.49515915	429.7903137	29.5	5.400000095	2663	8	0.226054788
261	829	Kaligandaki basin	Kaski	0	0	0	1	0	0	0	0	0	0	0	0	0	0	0	0	0	0	0	0	0	0	0	0	0	0	0	150	100	1100	10.87	17.26250076	12.6916666	53.32632828	428.9317017	28.20000076	4.400000095	2086	8	0.262358904
262	858	Kaligandaki basin	Kaski	0	0	0	0	0	0	0	0	1	0	0	0	0	0	0	0	0	0	0	0	0	0	0	90	0	10	0	1100	600	900	12.952	18.28333282	12.91666603	53.37465668	437.0892029	29.29999924	5.099999905	2612	8	0.267956167
263	878	Kaligandaki basin	Kaski	0	0	0	1	0	0	0	0	0	0	0	0	0	0	0	0	0	0	0	0	0	0	0	0	0	0	0	120	700	400	7.732	18.28333282	12.91666603	53.37465668	437.0892029	29.29999924	5.099999905	2612	8	0.262358904
264	901	Kaligandaki basin	Kaski	1	0	0	0	0	0	0	0	0	0	0	0	0	0	0	0	0	0	0	0	0	0	0	65	0	0	0	800	400	500	17.445	17.92499924	12.66666603	52.55878448	442.8753967	28.79999924	4.699999809	2490	8	0.237024665
266	988	Kaligandaki basin	Kaski	0	0	0	0	0	0	0	0	0	0	0	0	0	0	0	0	1	0	0	0	0	0	0	68	0	20	0	600	900	1000	10.335	16.29999924	12.21666718	52.20797729	431.1665039	27	3.599999905	1805	7	0.311800003
267	1005	Kaligandaki basin	Kaski	0	0	0	1	0	0	0	0	0	0	0	0	0	0	0	0	0	0	0	0	0	0	0	69	0	0	0	500	1000	1100	13.279	16.18333244	12.28333282	53.17460251	421.1636047	26.89999962	3.799999952	1727	7	0.288673967
268	1021	Kaligandaki basin	Kaski	1	0	0	0	0	0	0	0	0	0	0	0	0	0	0	0	0	0	0	0	0	0	0	0	0	0	0	300	120	1300	18.54	16.71666718	12.39999962	52.54237366	431.2631226	27.5	3.900000095	1886	7	0.25289315
269	1012	Kaligandaki basin	Kaski	1	0	0	0	0	0	0	0	0	0	0	0	0	0	0	0	0	0	0	0	0	0	0	0	0	0	1	1500	100	1400	5.51	18.27083397	12.85833359	52.91495132	438.848999	29.29999924	5	2632	8	0.25289315
270	308	Barandabhar	Tanahun	0	0	0	0	0	0	0	0	1	0	0	0	0	0	0	0	0	0	0	0	0	0	0	94	0	0	0	500	1200	1100	15.187	21.45000076	11.01666641	45.52341461	492.4429016	31.70000076	7.5	2193	10	0.260462999
271	1241	Barandabhar	BCF-Chitwan	1	0	0	0	0	0	0	0	0	0	0	0	0	0	0	0	0	0	0	0	0	0	0	91	0	0	0	600	1100	120	15.722	18.63333321	10.83333302	45.71026611	483.3374939	28.39999962	4.699999809	1984	10	0.24936986
272	1238	Barandabhar	BCF-Chitwan	0	0	0	0	0	0	0	0	0	0	0	0	0	0	0	0	0	0	0	0	0	1	0	84	0	20	0	450	120	800	15.68	18.63333321	10.83333302	45.71026611	483.3374939	28.39999962	4.699999809	1984	10	0.24936986
273	1238	Barandabhar	BCF-Chitwan	0	0	0	0	0	0	0	0	0	0	0	0	0	0	0	1	0	0	0	0	0	0	0	71	0	0	0	500	800	150	15.751	18.63333321	10.83333302	45.71026611	483.3374939	28.39999962	4.699999809	1984	10	0.24936986
274	164	Barandabhar	BCF-Chitwan	0	0	0	0	0	0	0	0	1	0	0	0	0	0	0	0	0	0	0	0	0	0	0	72	0	20	0	450	700	600	12.293	20.95833397	10.76666737	45.04881668	483.5232239	31	7.099999905	1954	10	0.218139723
275	164	Barandabhar	BCF-Chitwan	1	0	0	0	0	0	0	0	0	0	0	0	0	0	0	0	0	0	0	0	0	0	0	62	0	0	1	500	600	500	3.268	24.05833244	11.61666679	45.20103836	508.0257263	35.20000076	9.5	2056	7	0.218405485
276	165	Barandabhar	BCF-Chitwan	0	0	0	0	0	0	0	0	0	1	0	0	0	0	0	0	0	0	0	0	0	0	0	61	0	20	1	400	500	400	7.104	22.92499924	11.10000038	44.75806808	495.6928101	33.59999847	8.800000191	2068	9	0.203589037
277	167	Barandabhar	BCF-Chitwan	0	0	0	0	0	0	0	0	0	1	0	0	0	0	0	0	0	0	0	0	0	0	0	83	0	0	1	300	300	1000	3.277	23.24166679	11.09999943	44.57831192	498.5516968	34	9.100000381	2077	9	0.210597262
278	169	Barandabhar	BCF-Chitwan	1	0	0	0	0	0	0	0	0	0	0	0	0	0	0	0	0	0	0	0	0	0	0	72	0	20	1	400	1500	1100	4.187	24.10416603	11.6916666	45.14157104	510.0153809	35.29999924	9.399999619	2025	7	0.221679449
279	172	Barandabhar	BCF-Chitwan	1	0	0	0	0	0	0	0	0	0	0	0	0	0	0	0	0	0	0	0	0	0	0	91	0	0	0	600	500	1300	1.213	24.04583359	11.79166603	45.88196945	505.0628052	35.09999847	9.399999619	2040	7	0.221024662
280	1765	Barandabhar	Kaski	0	0	0	0	0	0	0	0	1	0	0	0	0	0	0	0	0	0	0	0	0	0	0	95	0	20	0	500	600	1400	27.297	15.22916698	11.6916666	51.50514221	427.5642395	25.79999924	3.099999905	1649	9	0.249975339
281	175	Barandabhar	BCF-Chitwan	1	0	0	0	0	0	0	0	0	0	0	0	0	0	0	0	0	0	0	0	0	0	0	81	0	0	0	550	450	1200	12.138	24.02083397	11.15833378	44.27910233	504.7657471	35	9.800000191	2132	7	0.197482198
282	176	Barandabhar	BCF-Chitwan	0	0	0	0	0	0	0	0	0	0	0	0	0	0	0	1	0	0	0	0	0	0	0	82	0	0	1	450	500	1100	3.163	24.08333397	11.19999981	44.62151337	503.3990479	35	9.899999619	2136	7	0.219276711
283	183	Barandabhar	BCF-Chitwan	1	0	0	0	0	0	0	0	0	0	0	0	0	0	0	0	0	0	0	0	0	0	0	88	0	20	1	200	600	120	2.894	24.08333397	11.19999981	44.62151337	503.3990479	35	9.899999619	2136	7	0.219276711
284	184	Barandabhar	BCF-Chitwan	0	0	0	0	0	0	0	0	1	0	0	0	0	0	0	0	0	0	0	0	0	0	0	74	0	0	0	450	1800	800	1.769	23.79166794	11.13333416	44.35591125	503.8526001	34.70000076	9.600000381	2098	7	0.219276711
285	183	Barandabhar	BCF-Chitwan	0	0	0	0	0	0	0	0	0	1	0	0	0	0	0	0	0	0	0	0	0	0	0	71	0	0	1	200	1900	150	3.795	22.99583244	11.02499962	44.63562775	497.2901917	33.59999847	8.899999619	2072	9	0.21394521
286	182	Barandabhar	BCF-Chitwan	1	0	0	0	0	0	0	0	0	0	0	0	0	0	0	0	0	0	0	0	0	0	0	0	0	0	1	10	2000	700	6.962	19.36249924	10.72500038	45.2531662	485.4946899	29.20000076	5.5	1992	10	0.219227403
287	181	Barandabhar	BCF-Chitwan	1	0	0	0	0	0	0	0	0	0	0	0	0	0	0	0	0	0	0	0	0	0	0	0	0	0	1	0	2100	600	7.197	19.89166641	10.80000019	45.18828583	488.0100098	29.89999962	6	1993	10	0.219227403
288	182	Barandabhar	BCF-Chitwan	0	0	0	0	0	0	0	0	0	0	0	0	0	0	0	0	0	0	0	0	0	1	0	0	0	0	1	300	2200	500	2.523	24.18333244	11.80000019	45.38461304	510.1574402	35.40000153	9.399999619	2019	7	0.22953698
289	180	Barandabhar	BCF-Chitwan	0	0	0	0	0	0	0	0	1	0	0	0	0	0	0	0	0	0	0	0	0	0	0	0	0	0	1	0	2200	400	3.391	24.18333244	11.80000019	45.38461304	510.1574402	35.40000153	9.399999619	2019	7	0.22953698
290	183	Barandabhar	BCF-Chitwan	1	0	0	0	0	0	0	0	0	0	0	0	0	0	0	0	0	0	0	0	0	0	0	75	0	20	1	600	2100	1600	1.775	24.23749924	11.875	45.49808502	510.3658447	35.5	9.399999619	2010	7	0.222709596
291	182	Barandabhar	BCF-Chitwan	0	0	0	0	0	0	0	0	1	0	0	0	0	0	0	0	0	0	0	0	0	0	0	72	0	0	0	500	1400	500	0.892	24.30833435	11.98333359	45.73791504	510.0883789	35.59999847	9.399999619	2001	6	0.203002736
292	181	Barandabhar	BCF-Chitwan	1	0	0	0	0	0	0	0	0	0	0	0	0	0	0	0	0	0	0	0	0	0	0	77	0	0	1	550	1400	600	5.334	24.23749924	11.875	45.49808502	510.3658447	35.5	9.399999619	2010	7	0.208712325
293	180	Barandabhar	BCF-Chitwan	1	0	0	0	0	0	0	0	0	0	0	0	0	0	0	0	0	0	0	0	0	0	0	76	0	10	0	450	1700	450	1.162	24.26666641	11.86666679	45.64102554	508.9755249	35.5	9.5	2000	6	0.229846582
294	383	Barandabhar	BCF-Chitwan	0	0	0	0	0	0	0	0	0	0	0	0	0	0	0	0	0	0	0	0	0	0	1	84	0	10	0	200	1500	500	1.575	24.30833435	11.98333359	45.73791504	510.0883789	35.59999847	9.399999619	2001	6	0.229846582
295	422	Barandabhar	BCF-Chitwan	1	0	0	0	0	0	0	0	0	0	0	0	0	0	0	0	0	0	0	0	0	0	0	0	0	0	0	10	1750	1800	13.224	22.9375	10.9416666	44.47832108	501.294342	33.59999847	9	2163	8	0.209989041
296	485	Barandabhar	Tanahun	0	0	0	0	0	0	0	0	1	0	0	0	0	0	0	0	0	0	0	0	0	0	0	80	0	10	1	400	1100	1900	6.255	21.18333244	11	45.45454788	488.7615967	31.39999962	7.199999809	2142	10	0.217583567
297	522	Barandabhar	Tanahun	0	0	0	0	0	0	0	0	1	0	0	0	0	0	0	0	0	0	0	0	0	0	0	0	0	0	0	20	1200	2000	16.84	21.18333244	11	45.45454788	488.7615967	31.39999962	7.199999809	2142	10	0.217583567
298	582	Barandabhar	Tanahun	0	0	0	0	0	0	0	0	1	0	0	0	0	0	0	0	0	0	0	0	0	0	0	0	0	0	0	10	1300	2100	15.25	20.66250038	10.92500019	45.52083588	485.6538391	30.79999924	6.800000191	2093	10	0.219616443
299	613	Barandabhar	Tanahun	0	0	0	0	0	0	0	0	0	0	0	0	0	0	0	0	0	0	0	0	0	0	1	0	0	0	1	20	1600	2200	8.453	20.66250038	10.92500019	45.52083588	485.6538391	30.79999924	6.800000191	2093	10	0.220893145
300	634	Barandabhar	Tanahun	0	0	0	0	0	0	0	0	0	1	0	0	0	0	0	0	0	0	0	0	0	0	0	0	0	0	1	500	1400	2300	4.845	21.80833244	10.8166666	44.51303101	496.3907776	32.20000076	7.900000095	2132	9	0.209989041
301	787	Barandabhar	Tanahun	0	0	0	0	0	0	0	0	1	0	0	0	0	0	0	0	0	0	0	0	0	0	0	0	0	20	0	500	1900	1400	12.861	21.80833244	10.8166666	44.51303101	496.3907776	32.20000076	7.900000095	2132	9	0.256720543
302	910	Barandabhar	Tanahun	1	0	0	0	0	0	0	0	0	0	0	0	0	0	0	0	0	0	0	0	0	0	0	0	0	0	0	550	1200	1400	10.329	20.78333282	10.71666622	44.83960724	490.3863831	30.89999962	7	2077	10	0.256720543
303	945	Barandabhar	Tanahun	0	0	0	0	0	0	0	0	1	0	0	0	0	0	0	0	0	0	0	0	0	0	0	0	0	20	0	450	1000	1700	12	20.78333282	10.71666622	44.83960724	490.3863831	30.89999962	7	2077	10	0.252843827
304	968	Barandabhar	Tanahun	0	0	0	0	0	0	0	0	0	0	0	0	0	0	0	1	0	0	0	0	0	0	0	94	0	0	0	200	800	1500	11.621	20	10.59999943	44.72573853	487.749939	30	6.300000191	2046	10	0.252843827
305	1010	Barandabhar	Tanahun	1	0	0	0	0	0	0	0	0	0	0	0	0	0	0	0	0	0	0	0	0	0	0	81	0	10	0	450	450	2100	15.798	21.16250038	10.82499981	44.91701508	490.2741394	31.39999962	7.300000191	2100	10	0.24034521
306	1080	Barandabhar	Tanahun	1	0	0	0	0	0	0	0	0	0	0	0	0	0	0	0	0	0	0	0	0	0	0	0	0	0	1	200	500	1750	5.552	19.92499924	10.63333321	44.86638641	485.9035645	29.89999962	6.199999809	2044	10	0.24034521
307	203	Godrang-Tikauli	BCF-Chitwan	1	0	0	0	0	0	0	0	0	0	0	0	0	0	0	0	0	0	0	0	0	0	0	74	0	10	0	440	1400	1400	1.662	24.26666641	11.80000019	45.21073151	509.5556641	35.59999847	9.5	2016	6	0.230293155
308	188	Godrang-Tikauli	BCF-Chitwan	0	0	0	0	0	0	0	0	0	0	0	0	0	0	0	0	0	0	0	0	0	1	0	68	0	0	1	500	1500	1500	2.305	24.17499924	11.6833334	45.10939026	509.7927551	35.40000153	9.5	1995	6	0.220063016
309	186	Godrang-Tikauli	BCF-Chitwan	0	0	0	0	0	0	0	0	0	1	0	0	0	0	0	0	0	0	0	0	0	0	0	65	0	0	1	550	1600	1600	3.197	22.24166679	10.91666698	44.92455673	487.096344	32.59999847	8.300000191	2016	10	0.250934243
310	190	Godrang-Tikauli	BCF-Chitwan	1	0	0	0	0	0	0	0	0	0	0	0	0	0	0	0	0	0	0	0	0	0	0	62	0	1	1	420	1400	1400	3.006	24.1875	11.67500019	45.0772171	510.4460144	35.40000153	9.5	1988	6	0.216882199
311	174	Tikauli-Gondrang	BCF-Chitwan	0	0	0	0	0	0	0	0	0	1	0	0	0	0	0	0	0	0	0	0	0	0	0	84	0	10	0	480	1000	1000	0.725	24.21666718	11.76666641	45.25640869	509.7206421	35.5	9.5	1985	6	0.201983556
312	173	Tikauli-Gondrang	BCF-Chitwan	1	0	0	0	0	0	0	0	0	0	0	0	0	0	0	0	0	0	0	0	0	0	0	86	0	0	0	300	800	800	1.163	23.97500038	11.48333359	45.38866806	500.9014587	34.90000153	9.600000381	2028	7	0.203589037
313	177	Tikauli-Gondrang	BCF-Chitwan	1	0	0	0	0	0	0	0	0	0	0	0	0	0	0	0	0	0	0	0	0	0	0	91	0	20	1	350	400	400	1.881	24.29999924	11.88333321	45.53001404	509.0766907	35.59999847	9.5	1991	6	0.201468498
314	173	Tikauli-Gondrang	BCF-Chitwan	0	0	0	0	0	0	0	0	0	0	0	0	0	0	0	0	0	1	0	0	0	0	0	74	0	0	1	450	700	700	3.356	23.83749962	11.40833282	45.09222412	503.226532	34.79999924	9.5	2054	8	0.200901374
315	180	Tikauli-Gondrang	BCF-Chitwan	0	0	0	0	0	0	0	0	0	0	0	0	0	0	0	0	0	0	0	0	0	1	0	65	0	20	0	500	600	600	1.498	24.26666641	11.86666679	45.64102554	508.9755249	35.5	9.5	2000	6	0.229846582
316	172	Tikauli-Gondrang	BCF-Chitwan	1	0	0	0	0	0	0	0	0	0	0	0	0	0	0	0	0	0	0	0	0	0	0	64	0	0	0	560	450	450	1.607	23.89583397	11.50833321	45.30839539	502.1791687	34.90000153	9.5	2043	7	0.206364378
317	176	Tikauli-Gondrang	BCF-Chitwan	0	0	0	0	0	0	0	0	0	0	0	0	0	0	0	0	0	0	0	0	0	0	1	68	0	20	0	500	800	800	1.832	23.89583397	11.375	44.78346252	507.8540344	34.90000153	9.5	2067	7	0.242868498
318	201	Tikauli-Gondrang	BCF-Chitwan	0	0	0	0	0	0	0	0	0	1	0	0	0	0	0	0	0	0	0	0	0	0	0	78	0	20	1	600	750	750	4.67	24.17499924	11.6833334	45.10939026	509.7927551	35.40000153	9.5	1995	6	0.231468499
319	187	Tikauli-Gondrang	BCF-Chitwan	1	0	0	0	0	0	0	0	0	0	0	0	0	0	0	0	0	0	0	0	0	0	0	78	0	0	1	400	950	950	3.48	23.94583321	11.32499981	44.58661652	507.2495422	35	9.600000381	2075	7	0.229550689
320	187	Tikauli-Gondrang	BCF-Chitwan	1	0	0	0	0	0	0	0	0	0	0	0	0	0	0	0	0	0	0	0	0	0	0	0	0	30	0	1200	400	400	0.898	24.26666641	11.80000019	45.21073151	509.5556641	35.59999847	9.5	2016	6	0.230293155
321	193	Naurange-tikauli	BCF-Chitwan	1	0	0	0	0	0	0	0	0	0	0	0	0	0	0	0	0	0	0	0	0	0	0	76	0	0	0	200	450	450	0.91	24.15416718	11.65833282	45.01286697	509.756897	35.40000153	9.5	2007	6	0.254484922
322	191	Naurange-tikauli	BCF-Chitwan	0	0	0	0	0	0	0	0	1	0	0	0	0	0	0	0	0	0	0	0	0	0	0	81	0	30	1	500	450	450	1.818	24.12083244	11.6916666	44.9679451	509.337616	35.40000153	9.399999619	2017	7	0.223687679
323	181	Naurange-tikauli	BCF-Chitwan	1	0	0	0	0	0	0	0	0	0	0	0	0	0	0	0	0	0	0	0	0	0	0	84	0	0	1	600	600	600	6.382	23.70416641	11.39166641	45.20502853	498.2626953	34.59999847	9.399999619	1993	8	0.198158905
324	188	Naurange-tikauli	BCF-Chitwan	1	0	0	0	0	0	0	0	0	0	0	0	0	0	0	0	0	0	0	0	0	0	0	94	0	12	1	500	1400	1400	5.443	24.20000076	11.80000019	45.91439819	500.3680115	35.29999924	9.600000381	1996	7	0.205550686
325	186	Naurange-tikauli	BCF-Chitwan	0	0	0	0	0	0	0	0	1	0	0	0	0	0	0	0	0	0	0	0	0	0	0	0	0	0	0	500	1700	1700	12.013	21.375	10.86666679	44.90358353	486.2495728	31.60000038	7.400000095	1956	10	0.236309588
326	180	Naurange-tikauli	BCF-Chitwan	1	0	0	0	0	0	0	0	0	0	0	0	0	0	0	0	0	0	0	0	0	0	0	0	0	10	1	500	2100	2100	6.119	24.07083321	11.625	45.23346329	508.0776978	35.20000076	9.5	2059	7	0.225460276
327	182	Naurange-tikauli	BCF-Chitwan	0	0	0	0	0	0	0	0	1	0	0	0	0	0	0	0	0	0	0	0	0	0	0	58	0	0	1	500	2300	2300	3.182	23.75	11.4333334	45.19104004	498.1602783	34.70000076	9.399999619	1989	8	0.176367119
328	179	Naurange-tikauli	BCF-Chitwan	0	0	0	0	0	0	0	0	0	0	0	0	0	0	0	0	0	0	0	0	0	1	0	59	0	0	0	800	2100	2100	2.069	24.15416718	11.70833397	45.03204727	509.8148499	35.40000153	9.399999619	2006	7	0.254484922
329	187	Naurange-tikauli	BCF-Chitwan	0	0	0	0	0	0	0	0	0	0	0	0	0	0	0	0	0	1	0	0	0	0	0	64	0	10	1	500	2100	2100	3.155	24.30833435	11.98333359	45.73791504	510.0883789	35.59999847	9.399999619	2001	6	0.229846582
330	185	Naurange-tikauli	BCF-Chitwan	1	0	0	0	0	0	0	0	0	0	0	0	0	0	0	0	0	0	0	0	0	0	0	68	0	0	1	450	1400	1400	2.104	24.33749962	11.97500038	45.8812294	509.1129761	35.59999847	9.5	1991	6	0.201468498
331	182	Naurange-tikauli	BCF-Chitwan	0	0	0	0	0	0	0	0	0	1	0	0	0	0	0	0	0	0	0	0	0	0	0	69	0	0	1	600	1500	1500	6.138	23.88750076	11.625	45.58823395	499.7868958	34.90000153	9.399999619	1984	7	0.198158905
332	179	Naurange-tikauli	BCF-Chitwan	0	0	0	0	0	0	0	0	1	0	0	0	0	0	0	0	0	0	0	0	0	0	0	68	0	0	1	400	2100	2100	2.674	24.29999924	11.88333321	45.53001404	509.0766907	35.59999847	9.5	1991	6	0.201468498
333	178	Tikauli-Naurange	BCF-Chitwan	1	0	0	0	0	0	0	0	0	0	0	0	0	0	0	0	0	0	0	0	0	0	0	95	0	20	1	600	1500	1500	4.845	24.00833321	11.58333302	45.60367584	498.305481	35	9.600000381	1999	7	0.178490415
334	179	Tikauli-Naurange	BCF-Chitwan	0	0	0	0	0	0	0	0	1	0	0	0	0	0	0	0	0	0	0	0	0	0	0	94	0	0	1	500	1200	1200	8.079	19.79166603	10.73333359	44.90934372	491.5783081	29.79999924	5.900000095	2000	10	0.286287665
335	162	Tikauli-Naurange	BCF-Chitwan	0	0	0	0	0	0	0	0	0	1	0	0	0	0	0	0	0	0	0	0	0	0	0	71	0	0	0	550	1000	1400	1.918	23.60000038	11.25000095	45	497.7905579	34.40000153	9.399999619	2046	8	0.242802739
336	171	Tikauli-Naurange	BCF-Chitwan	1	0	0	0	0	0	0	0	0	0	0	0	0	0	0	0	0	0	0	0	0	0	0	81	0	21	1	450	900	1500	2.946	23.50833321	11.16666698	44.84605026	496.7843323	34.29999924	9.399999619	2065	8	0.201298624
337	189	Tikauli-Naurange	BCF-Chitwan	1	0	0	0	0	0	0	0	0	0	0	0	0	0	0	0	0	0	0	0	0	0	0	68	0	0	1	200	700	1500	2.222	24.24583244	11.9416666	45.75351334	508.5918884	35.5	9.399999619	2020	7	0.202797264
338	187	Tikauli-Naurange	BCF-Chitwan	0	0	0	0	0	0	0	0	1	0	0	0	0	0	0	0	0	0	0	0	0	0	0	75	0	0	0	600	800	1400	1.194	23.02083397	11.09166718	44.7244606	496.2379456	33.70000076	8.899999619	2069	9	0.226841092
339	187	Tikauli-Naurange	BCF-Chitwan	0	0	0	0	0	0	0	0	0	0	0	0	0	0	0	0	0	0	0	0	0	1	0	65	0	12	1	800	600	800	2.34	23.39999962	11.13333416	44.71218109	497.585083	34.20000076	9.300000191	2071	8	0.210597262
340	187	Tikauli-Naurange	BCF-Chitwan	0	0	0	0	0	0	0	0	0	0	0	0	0	0	0	0	0	0	0	0	0	0	1	84	0	10	0	900	450	900	1.622	24.15416718	11.70833397	45.03204727	509.8148499	35.40000153	9.399999619	2006	7	0.254484922
341	189	Tikauli-Naurange	BCF-Chitwan	1	0	0	0	0	0	0	0	0	0	0	0	0	0	0	0	0	0	0	0	0	0	0	69	0	10	0	300	500	1000	1.302	24.10416603	11.80833244	45.59201813	507.4197388	35.29999924	9.399999619	2044	7	0.199353427
342	192	Naurange-Tikauli	BCF-Chitwan	0	0	0	0	0	0	0	0	0	1	0	0	0	0	0	0	0	0	0	0	0	0	0	68	0	0	0	700	500	800	2.131	24.10416603	11.6916666	45.14157104	510.0153809	35.29999924	9.399999619	2025	7	0.221679449
343	202	Naurange-Tikauli	BCF-Chitwan	1	0	0	0	0	0	0	0	0	0	0	0	0	0	0	0	0	0	0	0	0	0	0	84	0	0	1	500	600	500	4.059	24.11666679	11.71666622	45.23809433	509.3147583	35.29999924	9.399999619	2026	7	0.208961651
344	192	Naurange-Tikauli	BCF-Chitwan	0	0	0	0	0	0	0	0	1	0	0	0	0	0	0	0	0	0	0	0	0	0	0	81	0	0	1	450	750	450	2.694	24.20833397	11.88333321	45.70512772	507.8377991	35.40000153	9.399999619	2018	7	0.22953698
345	188	Naurange-Tikauli	BCF-Chitwan	1	0	0	0	0	0	0	0	0	0	0	0	0	0	0	0	0	0	0	0	0	0	0	74	0	0	0	700	950	800	1.245	24.18333244	11.80000019	45.38461304	510.1574402	35.40000153	9.399999619	2019	7	0.22953698
346	185	Naurange-Tikauli	BCF-Chitwan	0	0	0	0	0	0	0	0	0	1	0	0	0	0	0	0	0	0	0	0	0	0	0	75	0	0	1	500	1000	750	5.031	24.18333244	11.80000019	45.38461304	510.1574402	35.40000153	9.399999619	2019	7	0.22953698
347	193	Tikauli-naurange	BCF-Chitwan	0	0	0	0	0	0	0	0	1	0	0	0	0	0	0	0	0	0	0	0	0	0	0	77	0	20	0	450	1050	950	1.257	24.24583244	11.9416666	45.75351334	508.5918884	35.5	9.399999619	2020	7	0.202797264
348	197	Tikauli-naurange	BCF-Chitwan	1	0	0	0	0	0	0	0	0	0	0	0	0	0	0	0	0	0	0	0	0	0	0	74	0	12	1	500	1100	600	2.83	24.07083321	11.625	45.23346329	508.0776978	35.20000076	9.5	2059	7	0.303808212
349	200	Tikauli-naurange	BCF-Chitwan	0	0	0	0	0	0	0	0	1	0	0	0	0	0	0	0	0	0	0	0	0	0	0	74	0	0	0	500	1300	500	1.311	23.79166794	11.13333416	44.35591125	503.8526001	34.70000076	9.600000381	2098	7	0.219276711
350	200	Tikauli-naurange	BCF-Chitwan	1	0	0	0	0	0	0	0	0	0	0	0	0	0	0	0	0	0	0	0	0	0	0	0	0	0	0	0	1550	450	17.419	19.79166603	10.73333359	44.90934372	491.5783081	29.79999924	5.900000095	2000	10	0.286287665
351	206	Tikauli-naurange	BCF-Chitwan	0	0	0	0	0	0	0	0	1	0	0	0	0	0	0	0	0	0	0	0	0	0	0	82	0	0	0	800	1700	800	1.711	24.00833321	11.71666718	45.59014511	506.1612549	35.09999847	9.399999619	2051	7	0.252967119
352	207	Tikauli-naurange	BCF-Chitwan	1	0	0	0	0	0	0	0	0	0	0	0	0	0	0	0	0	0	0	0	0	0	0	68	0	0	1	500	1600	900	2.629	24.00833321	11.71666718	45.59014511	506.1612549	35.09999847	9.399999619	2051	7	0.252967119
353	208	Tikauli-naurange	BCF-Chitwan	1	0	0	0	0	0	0	0	0	0	0	0	0	0	0	0	0	0	0	0	0	0	0	94	0	10	1	450	1200	1400	2.607	24.04166603	11.66666698	45.39559174	507.663208	35.09999847	9.399999619	2052	7	0.216589049
354	211	Tikauli-naurange	BCF-Chitwan	1	0	0	0	0	0	0	0	0	0	0	0	0	0	0	0	0	0	0	0	0	0	0	74	0	0	1	800	1400	2000	2.596	22.24166679	10.91666698	44.92455673	487.096344	32.59999847	8.300000191	2016	10	0.238071233
355	212	Tikauli-naurange	BCF-Chitwan	1	0	0	0	0	0	0	0	0	0	0	0	0	0	0	0	0	0	0	0	0	0	0	85	0	10	1	400	1500	2100	4.083	22.92499924	11.10000038	44.75806808	495.6928101	33.59999847	8.800000191	2068	9	0.203589037
356	205	Bhojhad- Padampur	BCF-Chitwan	0	0	0	0	0	0	0	0	0	0	0	0	0	0	0	1	0	0	0	0	0	0	0	65	0	20	1	300	1400	2300	2.045	24.07916641	11.67500019	45.07722092	509.6052551	35.29999924	9.399999619	2035	7	0.231438354
357	203	Bhojhad- Padampur	BCF-Chitwan	1	0	0	0	0	0	0	0	0	0	0	0	0	0	0	0	0	0	0	0	0	0	0	68	0	0	1	400	1550	2100	2.397	23.65416718	11.27500057	45.10000229	498.6639099	34.5	9.5	2038	8	0.244772598
358	203	Bhojhad- Padampur	BCF-Chitwan	0	0	0	0	0	0	0	0	0	0	0	0	0	0	0	0	0	0	0	0	0	1	0	67	0	0	0	500	1450	2100	2.41	24.07916641	11.67500019	45.07722092	509.6052551	35.29999924	9.399999619	2035	7	0.256202728
359	198	Bhojhad- Padampur	BCF-Chitwan	0	0	0	0	0	0	0	0	0	0	0	0	0	0	0	0	0	0	0	0	0	0	1	59	0	20	1	500	1200	1500	3.181	24.11666679	11.71666622	45.23809433	509.3147583	35.29999924	9.399999619	2026	7	0.208961651
360	197	Bhojhad- Padampur	BCF-Chitwan	1	0	0	0	0	0	0	0	0	0	0	0	0	0	0	0	0	0	0	0	0	0	0	58	0	0	0	500	1100	2100	1.91	23.65416718	11.27500057	45.10000229	498.6639099	34.5	9.5	2038	8	0.24766849
361	196	Bhojhad- Padampur	BCF-Chitwan	0	0	0	0	0	0	0	0	1	0	0	0	0	0	0	0	0	0	0	0	0	0	0	75	0	0	0	550	800	2100	1.985	24.16250038	11.8083334	45.41666412	508.2774963	35.40000153	9.399999619	2029	7	0.220898628
362	198	Bhojhad- Padampur	BCF-Chitwan	0	0	0	0	0	0	0	0	0	1	0	0	0	0	0	0	0	0	0	0	0	0	0	81	0	10	0	600	450	1200	1.087	24.1875	11.875	45.67307663	508.8897095	35.40000153	9.399999619	2028	7	0.211912334
363	199	Bhojhad- Padampur	BCF-Chitwan	1	0	0	0	0	0	0	0	0	0	0	0	0	0	0	0	0	0	0	0	0	0	0	86	0	20	0	450	900	1300	1.81	24.19166565	11.9333334	45.89743423	508.38797	35.40000153	9.399999619	2028	7	0.194939733
364	181	Padampur-Baseni	BCF-Chitwan	0	0	0	0	0	0	0	0	1	0	0	0	0	0	0	0	0	0	0	0	0	0	0	0	0	0	0	750	500	1400	1.499	24.05416679	11.87499905	45.84941864	506.8819885	35.20000076	9.300000191	2040	7	0.209115073
365	190	Padampur-Baseni	BCF-Chitwan	1	0	0	0	0	0	0	0	0	0	0	0	0	0	0	0	0	0	0	0	0	0	0	91	0	10	1	500	800	1500	3.137	24.05416679	11.64166641	45.12273788	508.7616577	35.20000076	9.399999619	2047	7	0.232241094
366	191	Padampur-Baseni	BCF-Chitwan	0	0	0	0	0	0	0	0	1	0	0	0	0	0	0	0	0	0	0	0	0	0	0	0	0	0	0	600	450	1600	1.872	24.05416679	11.64166641	45.12273788	508.7616577	35.20000076	9.399999619	2047	7	0.232241094
367	195	Baseni-Simaldhap	BCF-Chitwan	1	0	0	0	0	0	0	0	0	0	0	0	0	0	0	0	0	0	0	0	0	0	0	74	0	10	1	900	150	1400	5.014	23.3125	11.09166718	44.5448494	500.2096252	34.09999847	9.199999809	2072	8	0.220095888
368	202	Baseni-Simaldhap	BCF-Chitwan	1	0	0	0	0	0	0	0	0	0	0	0	0	0	0	0	0	0	0	0	0	0	0	74	0	0	0	600	300	800	24.363	21.37083244	10.74166679	44.57123184	490.4610901	31.60000038	7.5	2071	10	0.218876719
369	195	Baseni-Simaldhap	BCF-Chitwan	1	0	0	0	0	0	0	0	0	0	0	0	0	0	0	0	0	0	0	0	0	0	0	0	0	0	0	1700	350	400	8.266	20.85416603	10.75833321	44.82638931	488.7481995	31	7	2039	10	0.26592055
370	200	Baseni-Simaldhap	BCF-Chitwan	0	0	0	0	0	0	0	0	1	0	0	0	0	0	0	0	0	0	0	0	0	0	0	67	0	0	0	700	200	600	10.614	22.72916603	10.92500019	44.59183884	492.3757629	33.29999924	8.800000191	2088	9	0.227619171
371	200	Baseni-Simaldhap	BCF-Chitwan	0	0	0	0	0	0	0	0	0	1	0	0	0	0	0	0	0	0	0	0	0	0	0	0	0	0	0	1200	300	450	9.326	21.29166603	10.71666622	44.83961105	484.1714478	31.39999962	7.5	2044	10	0.214712322
372	202	Baseni-Simaldhap	BCF-Chitwan	1	0	0	0	0	0	0	0	0	0	0	0	0	0	0	0	0	0	0	0	0	0	0	85	0	0	0	200	500	750	18.687	20.5	10.75	44.79166794	494.5751038	30.60000038	6.599999905	2037	10	0.240419179
373	197	Baseni-Simaldhap	BCF-Chitwan	0	0	0	0	0	0	0	0	1	0	0	0	0	0	0	0	0	0	0	0	0	0	0	59	0	15	0	200	650	450	1.807	23.83749962	11.40833282	45.09222412	503.226532	34.79999924	9.5	2054	8	0.200901374
374	212	Baseni-Simaldhap	BCF-Chitwan	0	0	0	0	0	0	0	0	0	0	0	0	0	0	0	0	0	0	0	0	0	0	1	74	0	15	0	450	850	500	16.336	20.35000038	10.94999981	45.625	482.5735779	30.39999962	6.400000095	1981	10	0.244402736
375	223	Baseni-Simaldhap	BCF-Chitwan	1	0	0	0	0	0	0	0	0	0	0	0	0	0	0	0	0	0	0	0	0	0	0	69	0	0	0	700	682	450	21.516	18.73749924	10.70833302	45.56737518	475.9207764	28.5	5	2015	10	0.209591776
376	234	Baseni-Simaldhap	BCF-Chitwan	1	0	0	0	0	0	0	0	0	0	0	0	0	0	0	0	0	0	0	0	0	0	0	65	0	0	0	450	700	600	22.395	17.96249962	10.47499943	45.5434761	472.5853577	27.5	4.5	2011	9	0.211939722
377	238	Baseni-Simaldhap	BCF-Chitwan	1	0	0	0	0	0	0	0	0	0	0	0	0	0	0	0	0	0	0	0	0	0	0	84	0	15	0	450	900	800	12.416	19.37083244	10.74166679	45.32348633	482.396759	29.20000076	5.5	1991	10	0.211939722
378	249	Baseni-Simaldhap	BCF-Chitwan	0	0	0	0	0	0	0	0	0	0	0	0	0	0	0	0	0	0	0	0	0	1	0	0	0	0	0	700	450	900	12.295	18.92499924	10.58333397	45.03546143	483.150177	28.70000076	5.199999809	1997	10	0.198273972
379	255	Baseni-Simaldhap	BCF-Chitwan	0	0	0	0	0	0	0	0	1	0	0	0	0	0	0	0	0	0	0	0	0	0	0	0	0	0	0	500	850	1400	11.76	18.92499924	10.58333397	45.03546143	483.150177	28.70000076	5.199999809	1997	10	0.198273972
380	261	Baseni-Simaldhap	BCF-Chitwan	1	0	0	0	0	0	0	0	0	0	0	0	0	0	0	0	0	0	0	0	0	0	0	0	0	0	0	200	750	1700	10.538	18.54583359	10.52499962	44.97863388	482.2601013	28.29999924	4.900000095	1990	9	0.208131507
381	272	Baseni-Simaldhap	BCF-Chitwan	1	0	0	0	0	0	0	0	0	0	0	0	0	0	0	0	0	0	0	0	0	0	0	0	0	0	0	600	850	2100	2.617	23.71666718	11.28333378	44.77513504	504.278656	34.59999847	9.399999619	2069	8	0.19283013
382	280	Baseni-Simaldhap	BCF-Chitwan	0	0	0	0	0	0	0	0	0	1	0	0	0	0	0	0	0	0	0	0	0	0	0	0	0	0	0	1500	654	2300	1.886	23.09166718	11.10000038	44.93927002	491.7678528	33.70000076	9	2064	9	0.238071233
383	285	Baseni-Simaldhap	BCF-Chitwan	1	0	0	0	0	0	0	0	0	0	0	0	0	0	0	0	0	0	0	0	0	0	0	0	0	0	1	1400	980	2100	3.368	23.63333321	11.13333321	44.53333282	503.5390015	34.5	9.5	2077	8	0.241331503
384	238	Simaldhap-Ramnagar	BCF-Chitwan	1	0	0	0	0	0	0	0	0	0	0	0	0	0	0	0	0	0	0	0	0	0	0	45	0	0	0	1200	450	1400	14.835	21.56666756	10.96666718	44.57994843	503.5073853	32.09999847	7.5	2138	10	0.298410952
385	225	Simaldhap-Ramnagar	BCF-Chitwan	1	0	0	0	0	0	0	0	0	0	0	0	0	0	0	0	0	0	0	0	0	0	0	95	0	0	0	900	450	2100	19.918	22.95833397	11	43.8246994	516.6625366	33.90000153	8.800000191	2259	9	0.250980824
386	246	Simaldhap-Ramnagar	BCF-Chitwan	0	0	0	0	0	0	0	0	1	0	0	0	0	0	0	0	0	0	0	0	0	0	0	84	0	0	0	450	470	2100	10.659	21.56666756	10.96666718	44.57994843	503.5073853	32.09999847	7.5	2138	10	0.270835608
387	249	Simaldhap-Ramnagar	BCF-Chitwan	1	0	0	0	0	0	0	0	0	0	0	0	0	0	0	0	0	0	0	0	0	0	0	94	0	10	1	900	740	2300	5.154	20.97083282	10.82499981	44.54732513	501.196106	31.29999924	7	2091	11	0.251901358
388	238	Simaldhap-Ramnagar	BCF-Chitwan	1	0	0	0	0	0	0	0	0	0	0	0	0	0	0	0	0	0	0	0	0	0	0	68	0	0	1	600	550	1400	4.46	22.14999962	10.98333263	45.19890213	487.8990173	32.5	8.199999809	2090	9	0.236210957
389	225	Simaldhap-Ramnagar	BCF-Chitwan	0	0	0	0	0	0	0	0	0	0	0	0	0	0	0	0	0	0	0	0	0	1	0	0	0	0	0	800	750	350	22.9	20.36666679	10.8166666	45.25802231	484.8164063	30.39999962	6.5	1992	10	0.190290406
390	230	Simaldhap-Ramnagar	BCF-Chitwan	1	0	0	0	0	0	0	0	0	0	0	0	0	0	0	0	0	0	0	0	0	0	0	67	0	0	0	450	800	850	17.71	19.30416679	10.625	45.21276474	479.62323	29.10000038	5.599999905	2000	10	0.190290406
391	242	Simaldhap-Ramnagar	BCF-Chitwan	0	0	0	0	0	0	0	0	1	0	0	0	0	0	0	0	0	0	0	0	0	0	0	74	0	10	0	700	500	450	22.46	20.13750076	10.74166679	45.13305283	484.1821899	30.10000038	6.300000191	1993	10	0.222726032
392	251	Simaldhap-Ramnagar	BCF-Chitwan	1	0	0	0	0	0	0	0	0	0	0	0	0	0	0	0	0	0	0	0	0	0	0	81	0	10	0	500	500	700	16.841	21.78333282	10.89999962	45.04132462	486.0384216	32.09999847	7.900000095	2077	10	0.224884927
393	257	Simaldhap-Ramnagar	BCF-Chitwan	0	0	0	0	0	0	0	0	0	0	0	0	0	0	0	0	0	0	0	0	0	0	1	0	0	0	1	250	650	450	4.749	22.94166756	11.00000095	44.89796066	490.611084	33.5	9	2100	9	0.201104105
394	208	Bageshwari-Devghat	BCF-Chitwan	1	0	0	0	0	0	0	0	0	0	0	0	0	0	0	0	0	0	0	0	0	0	0	80	0	0	1	260	800	850	3.182	23.96666718	11.36666679	44.75065613	506.8590088	35	9.600000381	2076	7	0.225065753
395	252	Bageshwari-Devghat	BCF-Chitwan	0	0	0	0	0	0	0	0	1	0	0	0	0	0	0	0	0	0	0	0	0	0	0	0	0	0	0	800	850	650	13.661	20.14583397	10.95833302	45.09602356	495.2339172	30.29999924	6	2021	11	0.245539725
396	257	Bageshwari-Devghat	BCF-Chitwan	0	0	0	0	0	0	0	0	0	1	0	0	0	0	0	0	0	0	0	0	0	0	0	0	0	0	0	900	800	850	15.784	22.01250076	11.0583334	44.59005737	505.0073242	32.59999847	7.800000191	2157	9	0.268616438
397	216	Bageshwari-Devghat	BCF-Chitwan	1	0	0	0	0	0	0	0	0	0	0	0	0	0	0	0	0	0	0	0	0	0	0	68	0	10	1	200	850	654	4.734	23.77083397	11.15833378	44.455513	505.2292786	34.70000076	9.600000381	2085	7	0.263419181
398	218	Aanptari-Bhotikhola	BCF-Chitwan	1	0	0	0	0	0	0	0	0	0	0	0	0	0	0	0	0	0	0	0	0	0	0	81	0	0	0	350	800	450	1.961	24.16250038	11.59166622	44.928936	508.9299011	35.40000153	9.600000381	2066	7	0.221980825
399	225	Aanptari-Bhotikhola	BCF-Chitwan	0	0	0	0	0	0	0	0	1	0	0	0	0	0	0	0	0	0	0	0	0	0	0	88	0	0	0	200	850	470	1.622	24.16250038	11.59166622	44.928936	508.9299011	35.40000153	9.600000381	2066	7	0.246780828
400	217	Aanptari-Bhotikhola	BCF-Chitwan	1	0	0	0	0	0	0	0	0	0	0	0	0	0	0	0	0	0	0	0	0	0	0	86	0	0	0	300	1200	600	7.519	23.13750076	11.02499962	44.63562775	498.7581177	33.79999924	9.100000381	2079	9	0.220095888
401	224	Aanptari-Bhotikhola	BCF-Chitwan	1	0	0	0	0	0	0	0	0	0	0	0	0	0	0	0	0	0	0	0	0	0	0	84	0	0	1	500	1300	550	4.222	23.17083359	11.04166603	44.52284622	499.2333069	33.90000153	9.100000381	2082	9	0.252947956
402	227	Aanptari-Bhotikhola	BCF-Chitwan	0	0	0	0	0	0	0	0	1	0	0	0	0	0	0	0	0	0	0	0	0	0	0	75	0	0	0	550	1451	750	2.169	23.30833244	11.14999962	44.77911758	496.3632813	34.09999847	9.199999809	2068	9	0.221983567
403	220	Aanptari-Bhotikhola	BCF-Chitwan	1	0	0	0	0	0	0	0	0	0	0	0	0	0	0	0	0	0	0	0	0	0	0	0	0	0	1	0	1550	800	2.852	23.96666718	11.36666679	44.75065613	506.8590088	35	9.600000381	2076	7	0.225065753
404	228	Aanptari-Bhotikhola	BCF-Chitwan	1	0	0	0	0	0	0	0	0	0	0	0	0	0	0	0	0	0	0	0	0	0	0	74	0	10	0	650	2100	450	2.923	23.75416756	11.1916666	44.41137695	506.8865051	34.70000076	9.5	2072	7	0.195016444
405	229	Aanptari-Bhotikhola	BCF-Chitwan	0	0	0	0	0	0	0	0	0	0	0	0	0	0	0	0	0	1	0	0	0	0	0	0	0	0	0	700	500	500	9.782	20.52083397	10.64166737	44.90155029	482.6793213	30.5	6.800000191	2011	10	0.210545212
406	226	Aanptari-Bhotikhola	BCF-Chitwan	1	0	0	0	0	0	0	0	0	0	0	0	0	0	0	0	0	0	0	0	0	0	0	75	0	0	1	260	2200	500	6.739	22.99583244	11.02499962	44.63562775	497.2901917	33.59999847	8.899999619	2072	9	0.21394521
407	236	Aanptari-Bhotikhola	BCF-Chitwan	0	0	0	0	0	0	0	0	0	1	0	0	0	0	0	0	0	0	0	0	0	0	0	65	0	0	0	350	2300	600	8.416	22.99166679	11	44.71545029	495.5200806	33.59999847	9	2083	9	0.175734252
408	247	Aanptari-Bhotikhola	BCF-Chitwan	0	0	0	0	0	0	0	0	1	0	0	0	0	0	0	0	0	0	0	0	0	0	0	0	0	0	0	0	2600	800	8.511	23.27916718	11.09166622	44.7244606	492.1541748	34	9.199999809	2111	8	0.191591784
409	251	Aanptari-Bhotikhola	BCF-Chitwan	1	0	0	0	0	0	0	0	0	0	0	0	0	0	0	0	0	0	0	0	0	0	0	76	0	0	0	450	1200	450	11.902	23.82500076	11.21666622	44.86666489	495.399292	34.70000076	9.699999809	2142	8	0.16834794
410	243	Bhotikhola-Haripur post	BCF-Chitwan	0	0	0	0	0	0	0	0	0	0	0	0	0	0	0	0	0	0	0	0	0	1	0	56	0	0	0	682	3200	600	16.228	22.20833397	10.96666718	44.22042847	509.9858704	32.90000153	8.100000381	2198	10	0.251901358
411	235	Bhotikhola-Haripur post	BCF-Chitwan	1	0	0	0	0	0	0	0	0	0	0	0	0	0	0	0	0	0	0	0	0	0	0	0	0	0	1	800	150	800	5.088	22.14999962	10.98333263	45.19890213	487.8990173	32.5	8.199999809	2090	9	0.236210957
412	230	Bhotikhola-Haripur post	BCF-Chitwan	0	0	0	0	0	0	0	0	1	0	0	0	0	0	0	0	0	0	0	0	0	0	0	68	0	10	1	800	1300	900	2.682	23.87916565	11.39166641	44.84907913	506.8371582	34.90000153	9.5	2067	7	0.180331513
413	212	Bhotikhola-Haripur post	BCF-Chitwan	0	0	0	0	0	0	0	0	0	0	0	0	0	0	0	1	0	0	0	0	0	0	0	74	0	0	1	900	2700	1700	1.665	23.89583397	11.50833321	45.30839539	502.1791687	34.90000153	9.5	2043	7	0.190002739
414	206	Bhotikhola-Haripur post	BCF-Chitwan	0	0	0	0	0	0	0	0	0	0	0	0	0	0	0	0	0	0	0	0	0	0	1	85	0	0	0	700	2400	2100	9.373	18.39166641	10.71666718	45.60283661	482.4597778	28.10000038	4.599999905	1993	9	0.190065756
415	202	Bhotikhola-Haripur post	BCF-Chitwan	1	0	0	0	0	0	0	0	0	0	0	0	0	0	0	0	0	0	0	0	0	0	0	74	0	10	0	850	2500	2200	12.186	22.72916603	10.92500019	44.59183884	492.3757629	33.29999924	8.800000191	2088	9	0.227619171
416	198	Bhotikhola-Haripur post	BCF-Chitwan	0	0	0	0	0	0	0	0	1	0	0	0	0	0	0	0	0	0	0	0	0	0	0	75	0	0	1	750	2600	2300	2.107	23.77499962	11.36666679	45.1058197	500.6064758	34.70000076	9.5	2051	8	0.217613697
417	196	Bhotikhola-Haripur post	BCF-Chitwan	0	0	0	0	0	0	0	0	0	1	0	0	0	0	0	0	0	0	0	0	0	0	0	72	0	0	0	850	2400	2100	1.128	23.77499962	11.36666679	45.1058197	500.6064758	34.70000076	9.5	2051	8	0.217613697
418	156	Padampur-Simaldhap	BCF-Chitwan	0	0	0	0	0	0	0	0	1	0	0	0	0	0	0	0	0	0	0	0	0	0	0	64	0	20	0	654	2700	2100	1.655	24.00833321	11.71666718	45.59014511	506.1612549	35.09999847	9.399999619	2051	7	0.204013705
419	168	Haripur post	BCF-Chitwan	1	0	0	0	0	0	0	0	0	0	0	0	0	0	0	0	0	0	0	0	0	0	0	91	0	0	0	980	2800	2300	16.056	21.42499924	10.8166666	44.33060074	499.4064636	31.79999924	7.400000095	2110	10	0.19066301
420	189	Padampur-Simaldhap	BCF-Chitwan	1	0	0	0	0	0	0	0	0	0	0	0	0	0	0	0	0	0	0	0	0	0	0	86	0	0	0	450	2800	1500	17.223	22.08333397	11.03333282	45.03401184	491.2106323	32.5	8	2057	10	0.233961642
421	196	Padampur-Simaldhap	BCF-Chitwan	0	0	0	0	0	0	0	0	1	0	0	0	0	0	0	0	0	0	0	0	0	0	0	94	0	15	0	550	2500	1200	1.032	23.95000076	11.5666666	45.359478	504.552002	35	9.5	2045	7	0.215693146
422	202	Padampur-Simaldhap	BCF-Chitwan	1	0	0	0	0	0	0	0	0	0	0	0	0	0	0	0	0	0	0	0	0	0	0	88	0	10	1	450	2500	850	2.908	23.89583397	11.57499981	45.39215469	505.7328796	34.90000153	9.399999619	2054	7	0.196336985
423	214	Padampur-Simaldhap	BCF-Chitwan	0	0	0	0	0	0	0	0	1	0	0	0	0	0	0	0	0	0	0	0	0	0	0	0	0	0	1	700	100	682	3.122	23.89583397	11.57499981	45.39215469	505.7328796	34.90000153	9.399999619	2054	7	0.17124109
424	224	Padampur-Simaldhap	BCF-Chitwan	1	0	0	0	0	0	0	0	0	0	0	0	0	0	0	0	0	0	0	0	0	0	0	0	0	0	1	800	2000	1000	3.306	23.67916679	11.25833321	44.67592621	503.9681396	34.59999847	9.399999619	2066	8	0.19283013
425	232	Padampur-Simaldhap	BCF-Chitwan	0	0	0	0	0	0	0	0	0	0	0	0	0	0	0	0	0	0	0	0	0	1	0	84	0	12	1	740	1800	1200	3.221	23.67916679	11.25833321	44.67592621	503.9681396	34.59999847	9.399999619	2066	8	0.233761638
426	239	Padampur-Simaldhap	BCF-Chitwan	1	0	0	0	0	0	0	0	0	0	0	0	0	0	0	0	0	0	0	0	0	0	0	0	0	0	0	800	400	1300	1.806	22.61666679	10.96666622	44.76190567	490.6365662	33.09999847	8.600000381	2033	9	0.274208218
427	243	Padampur-Simaldhap	BCF-Chitwan	0	0	0	0	0	0	0	0	1	0	0	0	0	0	0	0	0	0	0	0	0	0	0	74	0	0	1	550	1800	1551	2.106	23.45416641	11.14166641	44.56666565	499.8884277	34.29999924	9.300000191	2071	8	0.243084937
428	253	Simaldhap-Gardas	BCF-Chitwan	0	0	0	0	0	0	0	0	1	0	0	0	0	0	0	0	0	0	0	0	0	0	0	76	0	10	1	600	1400	2100	5.171	23.37916756	11.09166718	44.54484558	500.1247864	34.20000076	9.300000191	2076	8	0.241331503
429	263	Simaldhap-Gardas	BCF-Chitwan	1	0	0	0	0	0	0	0	0	0	0	0	0	0	0	0	0	0	0	0	0	0	0	96	0	0	1	650	1200	2200	3.132	23.63333321	11.21666718	44.6879158	501.2771606	34.5	9.399999619	2064	8	0.240613699
430	291	Simaldhap-Gardas	BCF-Chitwan	0	0	0	0	0	0	0	0	0	1	0	0	0	0	0	0	0	0	0	0	0	0	0	0	0	0	1	1200	400	2500	1.967	23.46666718	11.13333321	44.71218109	497.9335938	34.29999924	9.399999619	2071	8	0.23054795
431	292	Simaldhap-Gardas	BCF-Chitwan	1	0	0	0	0	0	0	0	0	0	0	0	0	0	0	0	0	0	0	0	0	0	0	48	0	12	1	450	1500	2600	3.254	23.27083397	11.07499981	44.65725708	497.4866943	34	9.199999809	2076	9	0.234235615
432	302	Simaldhap-Gardas	BCF-Chitwan	0	0	0	0	0	0	0	0	0	0	0	0	0	0	0	0	0	0	0	0	0	0	1	62	0	10	0	750	1451	1200	1.849	23.48333359	11.14999962	44.60000229	502.5314636	34.29999924	9.300000191	2070	8	0.233761638
433	330	Simaldhap-Gardas	BCF-Chitwan	0	0	0	0	0	0	0	0	1	0	0	0	0	0	0	0	0	0	0	0	0	0	0	84	0	0	1	500	1650	3000	1.939	23.27083397	11.07499981	44.65725708	497.4866943	34	9.199999809	2076	9	0.234235615
434	332	Simaldhap-Gardas	BCF-Chitwan	0	0	0	0	0	0	0	0	0	0	0	0	0	0	0	0	0	0	0	0	0	1	0	0	0	0	0	1300	500	3100	7.779	22.64999962	10.98333359	44.64769363	494.9701538	33.20000076	8.600000381	2080	9	0.185821921
435	340	Gardas	BCF-Chitwan	1	0	0	0	0	0	0	0	0	0	0	0	0	0	0	0	0	0	0	0	0	0	0	68	0	0	1	500	1250	1200	4.945	23.07083321	11.0583334	44.59005356	497.2947693	33.79999924	9	2081	9	0.215438351
436	325	Gardas	BCF-Chitwan	0	0	0	0	0	0	0	0	1	0	0	0	0	0	0	0	0	0	0	0	0	0	0	74	0	10	0	600	1250	1400	10.194	23.07083321	11.0583334	44.59005356	497.2947693	33.79999924	9	2081	9	0.25229314
437	300	Gardas	BCF-Chitwan	0	0	0	0	0	0	0	0	0	0	0	0	0	0	0	1	0	0	0	0	0	0	0	0	0	0	0	800	500	1200	20.536	21.97916603	11.0583334	45.50754547	484.896698	32.29999924	8	2030	10	0.183068499
438	253	Gardas-padampur	BCF-Chitwan	0	0	0	0	0	0	0	0	0	1	0	0	0	0	0	0	0	0	0	0	0	0	0	74	0	0	0	650	1450	1450	1.77	23.5625	11.17500019	44.69999695	498.2155762	34.40000153	9.399999619	2048	8	0.242802739
439	247	Gardas-padampur	BCF-Chitwan	0	0	0	0	0	0	0	0	0	0	0	0	0	0	0	0	0	0	1	0	0	0	0	0	0	0	1	1100	400	1500	2.539	23	11.11666679	45.0067482	491.4912109	33.59999847	8.899999619	2051	9	0.218460277
440	245	Thang khola	BCF-Chitwan	1	0	0	0	0	0	0	0	0	0	0	0	0	0	0	0	0	0	0	0	0	0	0	0	0	0	0	1200	700	1800	1.825	23.67083359	11.1916666	44.76666641	498.4131775	34.5	9.5	2040	8	0.25781095
441	243	Gardas-padampur	BCF-Chitwan	1	0	0	0	0	0	0	0	0	0	0	0	0	0	0	0	0	0	0	0	0	0	0	0	0	0	1	1500	500	2000	3.539	23.67083359	11.1916666	44.76666641	498.4131775	34.5	9.5	2040	8	0.25781095
442	238	Gardas-padampur	BCF-Chitwan	0	0	0	0	0	0	0	0	1	0	0	0	0	0	0	0	0	0	0	0	0	0	0	52	0	0	0	850	2100	2200	1.946	23.41666603	11.10000038	44.75806808	497.1799316	34.09999847	9.300000191	2024	8	0.253673971
443	235	Gardas-padampur	BCF-Chitwan	0	0	0	0	0	0	0	0	0	1	0	0	0	0	0	0	0	0	0	0	0	0	0	74	0	20	1	800	2200	600	7.482	23.77916718	11.19166565	44.76666641	498.9828796	34.59999847	9.600000381	2037	8	0.254898638
444	225	Gardas-padampur	BCF-Chitwan	0	0	0	0	0	0	0	0	0	0	0	0	0	0	0	0	0	0	0	0	0	1	0	0	0	0	1	900	15	1200	3.068	23.89583397	11.39166641	45.20502853	500.7333679	34.79999924	9.600000381	2027	7	0.22510685
445	222	Gardas-padampur	BCF-Chitwan	1	0	0	0	0	0	0	0	0	0	0	0	0	0	0	0	0	0	0	0	0	0	0	71	0	0	0	900	800	450	1.311	23.77916718	11.3083334	45.05312347	499.5336914	34.59999847	9.5	2031	8	0.201353431
446	219	Gardas-padampur	BCF-Chitwan	0	0	0	0	0	0	0	0	1	0	0	0	0	0	0	0	0	0	0	0	0	0	0	0	0	0	0	400	1100	750	2.658	23.77916718	11.3083334	45.05312347	499.5336914	34.59999847	9.5	2031	8	0.226235613
447	214	Gardas-padampur	BCF-Chitwan	0	0	0	0	0	0	0	0	0	1	0	0	0	0	0	0	0	0	0	0	0	0	0	75	0	10	1	750	1000	500	2.95	23.89583397	11.39166641	45.20502853	500.7333679	34.79999924	9.600000381	2027	7	0.210761636
448	217	Gardas-padampur	BCF-Chitwan	0	0	0	0	0	0	0	0	0	0	0	0	0	0	0	0	0	0	1	0	0	0	0	0	0	0	0	1000	10	1300	0.958	23.97500038	11.48333359	45.38866806	500.9014587	34.90000153	9.600000381	2028	7	0.23072055
449	215	Padampur-Ramnagar-padampur	BCF-Chitwan	1	0	0	0	0	0	0	0	0	0	0	0	0	0	0	0	0	0	0	0	0	0	0	0	0	0	1	750	900	1400	2.107	24.04166603	11.66666698	45.39559174	507.663208	35.09999847	9.399999619	2052	7	0.268197268
450	214	Padampur-Ramnagar-padampur	BCF-Chitwan	0	0	0	0	0	0	0	0	0	0	0	0	0	0	0	0	0	0	0	0	0	0	1	74	0	0	0	550	450	450	1.726	24.04166603	11.66666698	45.39559174	507.663208	35.09999847	9.399999619	2052	7	0.225460276
451	218	Padampur-Ramnagar-padampur	BCF-Chitwan	0	0	0	0	0	0	0	0	0	0	0	0	0	0	0	1	0	0	0	0	0	0	0	75	0	0	0	800	450	500	1.106	24.07916641	11.625	44.88417053	509.828186	35.29999924	9.399999619	2049	7	0.2706137
452	218	Padampur-Ramnagar-padampur	BCF-Chitwan	0	0	0	0	0	0	0	0	0	1	0	0	0	0	0	0	0	0	0	0	0	0	0	0	0	0	0	800	200	1500	1.358	24.07916641	11.625	44.88417053	509.828186	35.29999924	9.399999619	2049	7	0.2706137
453	216	Padampur-Ramnagar-padampur	BCF-Chitwan	1	0	0	0	0	0	0	0	0	0	0	0	0	0	0	0	0	0	0	0	0	0	0	0	0	0	1	900	300	600	3.171	24.04999924	11.53333378	44.87678146	510.5878906	35.20000076	9.5	2056	7	0.252876699
454	215	Padampur-Ramnagar-padampur	BCF-Chitwan	0	0	0	0	0	0	0	0	1	0	0	0	0	0	0	0	0	0	0	0	0	0	0	0	0	0	0	600	500	900	1.41	24.16250038	11.59166622	44.928936	508.9299011	35.40000153	9.600000381	2066	7	0.236476719
455	208	Padampur-Ramnagar-padampur	BCF-Chitwan	0	0	0	0	0	0	0	0	0	0	0	0	0	0	0	0	0	0	0	0	0	1	0	0	0	0	1	600	50	750	2.542	24.16250038	11.59166622	44.928936	508.9299011	35.40000153	9.600000381	2066	7	0.236476719
456	204	Padampur-Ramnagar-padampur	BCF-Chitwan	1	0	0	0	0	0	0	0	0	0	0	0	0	0	0	0	0	0	0	0	0	0	0	0	0	0	0	500	52	800	1.371	24.16250038	11.59166622	44.928936	508.9299011	35.40000153	9.600000381	2066	7	0.236476719
457	194	Padampur-Ramnagar-padampur	BCF-Chitwan	0	0	0	0	0	0	0	0	1	0	0	0	0	0	0	0	0	0	0	0	0	0	0	74	0	10	1	500	2700	450	2.498	23.82500076	11.25	44.46640396	506.2540894	34.79999924	9.5	2078	7	0.194994524
458	195	Padampur-Ramnagar-padampur	BCF-Chitwan	1	0	0	0	0	0	0	0	0	0	0	0	0	0	0	0	0	0	0	0	0	0	0	84	0	0	0	400	2800	500	1.784	24.37083435	11.70833302	45.20592117	509.0028381	35.59999847	9.699999809	2085	7	0.225065753
459	191	Padampur-Ramnagar-padampur	BCF-Chitwan	0	0	0	0	0	0	0	0	1	0	0	0	0	0	0	0	0	0	0	0	0	0	0	57	0	0	0	500	2400	500	2.389	24.14999962	11.41666698	44.59635544	508.3887024	35.29999924	9.699999809	2093	7	0.225065753
460	196	Padampur-Ramnagar-padampur	BCF-Chitwan	0	0	0	0	0	0	0	0	1	0	0	0	0	0	0	0	0	0	0	0	0	0	0	58	0	10	0	550	2500	600	1.673	24.00833321	11.28333378	44.59815598	507.1481323	35	9.699999809	2094	7	0.240679458
461	202	Padampur-Ramnagar-padampur	BCF-Chitwan	0	0	0	0	0	0	0	0	1	0	0	0	0	0	0	0	0	0	0	0	0	0	0	84	0	0	1	600	2600	650	3.203	22.59166718	11	44.71544647	494.3996887	33.20000076	8.600000381	2080	9	0.199347943
462	212	Padampur-Ramnagar-padampur	BCF-Chitwan	0	0	0	0	0	0	0	0	1	0	0	0	0	0	0	0	0	0	0	0	0	0	0	84	0	0	1	400	2500	800	4.484	23.94166565	11.16666698	44.31216812	505.90979	34.90000153	9.699999809	2101	7	0.263419181
463	217	Devghatdham	BCF-Chitwan	1	0	0	0	0	0	0	0	0	0	0	0	0	0	0	0	0	0	0	0	0	0	0	84	0	10	0	350	2400	450	1.109	23.94166565	11.16666698	44.31216812	505.90979	34.90000153	9.699999809	2101	7	0.263419181
464	256	Padampur-Ramnagar-padampur	BCF-Chitwan	1	0	0	0	0	0	0	0	0	0	0	0	0	0	0	0	0	0	0	0	0	0	0	0	0	0	0	1000	100	600	14.528	23.17916679	10.9416666	43.94243622	507.715271	34	9.100000381	2182	8	0.258049309
465	264	Padampur-Ramnagar-padampur	BCF-Chitwan	1	0	0	0	0	0	0	0	0	0	0	0	0	0	0	0	0	0	0	0	0	0	0	87	0	0	0	200	2800	800	1.71	23.77083397	11.15833378	44.455513	505.2292786	34.70000076	9.600000381	2085	7	0.227824658
466	269	Ramnagar-Haripur post	BCF-Chitwan	1	0	0	0	0	0	0	0	0	0	0	0	0	0	0	0	0	0	0	0	0	0	0	75	0	20	0	500	2500	2300	1.159	23.70833397	11.11666584	44.28950882	506.1612854	34.59999847	9.5	2082	7	0.217306852
467	257	Ramnagar-Haripur post	BCF-Chitwan	0	0	0	0	0	0	0	0	1	0	0	0	0	0	0	0	0	0	0	0	0	0	0	68	0	20	1	250	2000	1400	2.073	23.71249962	11.125	44.32270813	505.4841309	34.59999847	9.5	2080	7	0.233232871
468	244	Ramnagar-Haripur post	BCF-Chitwan	1	0	0	0	0	0	0	0	0	0	0	0	0	0	0	0	0	0	0	0	0	0	0	0	0	0	1	900	60	1500	7.71	24.01666641	11.15000057	44.42230988	502.9880371	34.90000153	9.800000191	2142	7	0.23293972
469	226	Ramnagar-Haripur post	BCF-Chitwan	1	0	0	0	0	0	0	0	0	0	0	0	0	0	0	0	0	0	0	0	0	0	0	0	0	0	1	1200	41	2100	6.892	24.01666641	11.15000057	44.42230988	502.9880371	34.90000153	9.800000191	2142	7	0.255991787
470	231	Ramnagar-Haripur post	BCF-Chitwan	0	0	0	0	0	0	0	0	0	0	0	0	0	0	0	0	0	0	0	0	0	1	0	0	0	0	1	1100	50	2300	2.707	24.01666641	11.15000057	44.42230988	502.9880371	34.90000153	9.800000191	2142	7	0.255991787
471	226	Ramnagar-Haripur post	BCF-Chitwan	1	0	0	0	0	0	0	0	0	0	0	0	0	0	0	0	0	0	0	0	0	0	0	0	0	0	1	1600	51	1300	2.307	23.75416756	11.1916666	44.41137695	506.8865051	34.70000076	9.5	2072	7	0.195016444
472	219	Ramnagar-Haripur post	BCF-Chitwan	0	0	0	0	0	0	0	0	1	0	0	0	0	0	0	0	0	0	0	0	0	0	0	84	0	0	0	550	1500	350	11.567	19.17916679	10.90833282	45.4513855	487.3977966	29.10000038	5.099999905	1983	10	0.190065756
473	212	Ramnagar-Haripur post	BCF-Chitwan	1	0	0	0	0	0	0	0	0	0	0	0	0	0	0	0	0	0	0	0	0	0	0	0	0	0	0	800	1200	850	2.291	23.97916603	11.65833378	45.54036331	504.8692932	35	9.399999619	2049	7	0.197016433
474	200	Haripur post-Padampur 10	BCF-Chitwan	1	0	0	0	0	0	0	0	0	0	0	0	0	0	0	0	0	0	0	0	0	0	0	0	0	0	0	1700	52	1100	1.148	24.07916641	11.87499905	45.84941864	506.532135	35.20000076	9.300000191	2040	7	0.213720545
475	1636	Tolka gaun	Kaski	1	0	0	0	0	0	0	0	0	0	0	0	0	0	0	0	0	0	0	0	0	0	0	58	0	10	0	2500	1250	1550	13.989	15.82499981	11.75	50.42918396	442.9677734	26.39999962	3.099999905	1773	8	0.265197247
476	1635	Tolka gaun	Kaski	0	0	0	0	0	0	0	0	1	0	0	0	0	0	0	0	0	0	0	0	0	0	0	81	0	0	0	2600	1250	2000	9.109	15.82499981	11.75	50.42918396	442.9677734	26.39999962	3.099999905	1773	8	0.265197247
477	1636	Tolka gaun	Kaski	1	0	0	0	0	0	0	0	0	0	0	0	0	0	0	0	0	0	0	0	0	0	0	81	0	10	0	2500	1400	2200	12.182	15.82499981	11.75	50.42918396	442.9677734	26.39999962	3.099999905	1773	8	0.265197247
478	1645	Tolka gaun	Kaski	0	0	0	1	0	0	0	0	0	0	0	0	0	0	0	0	0	0	0	0	0	0	0	81	0	0	0	2400	1350	2500	16.599	16.34583282	12.77499962	53.9029541	422.5650024	27.29999924	3.599999905	1774	7	0.228671238
479	1644	Tolka gaun	Kaski	1	0	0	0	0	0	0	0	0	0	0	0	0	0	0	0	0	0	0	0	0	0	0	82	0	20	0	2700	1450	2600	24.392	15.38749981	11.79166603	51.268116	430.7399902	26	3	1655	8	0.245917812
480	1629	Tolka gaun	Kaski	0	0	0	0	0	0	0	0	0	0	0	1	0	0	0	0	0	0	0	0	0	0	0	88	0	20	0	2900	1800	3100	11.982	14.85416698	11.39166641	50.62963104	426.9578247	25.29999924	2.799999952	1570	9	0.245917812
481	1665	Vedi kharka	Kaski	0	0	0	1	0	0	0	0	0	0	0	0	0	0	0	0	0	0	0	0	0	0	0	88	0	10	0	2800	2200	750	14.655	15.3125	11.74166679	51.27365494	429.6146545	25.89999962	3	1632	8	0.245917812
483	1686	Vedi kharka	Kaski	1	0	0	0	0	0	0	0	0	0	0	0	0	0	0	0	0	0	0	0	0	0	0	71	0	10	0	2400	2200	500	12.661	15.38749981	11.79166603	51.268116	430.7399902	26	3	1655	8	0.308375329
484	1733	Vedi kharka	Kaski	0	0	0	0	0	0	0	1	0	0	0	0	0	0	0	0	0	0	0	0	0	0	0	0	0	0	0	1500	70	500	13.221	15.38749981	11.79166603	51.268116	430.7399902	26	3	1655	8	0.26641643
485	1806	Vedi kharka	Kaski	0	0	0	0	0	0	0	0	0	0	0	1	0	0	0	0	0	0	0	0	0	0	0	68	0	10	1	2000	1200	650	6.44	14.88749981	11.8083334	52.48148346	416.1081848	25.5	3	1566	9	0.308375329
486	1838	Vedi kharka	Kaski	0	0	0	1	0	0	0	0	0	0	0	0	0	0	0	0	0	0	0	0	0	0	0	66	0	0	0	1900	1000	800	18.152	15.3125	11.74166679	51.27365494	429.6146545	25.89999962	3	1632	8	0.245964378
487	1847	Vedi kharka	Kaski	0	0	0	0	1	0	0	0	0	0	0	0	0	0	0	0	0	0	0	0	0	0	0	91	0	0	1	1800	800	450	5.115	15.3125	11.74166679	51.27365494	429.6146545	25.89999962	3	1632	8	0.245964378
488	1864	Vedi kharka	Kaski	1	0	0	0	0	0	0	0	0	0	0	0	0	0	0	0	0	0	0	0	0	0	0	94	0	10	1	1700	900	450	2.827	14.71249962	11.72500038	52.57847214	413.087738	25.20000076	2.900000095	1544	9	0.245964378
489	1891	Vedi kharka	Kaski	0	0	0	0	0	0	0	0	1	0	0	0	0	0	0	0	0	0	0	0	0	0	0	85	0	10	0	1900	450	500	16.598	14.71249962	11.72500038	52.57847214	413.087738	25.20000076	2.900000095	1544	9	0.245964378
490	1949	Vedi kharka	Kaski	1	0	0	0	0	0	0	0	0	0	0	0	0	0	0	0	0	0	0	0	0	0	0	94	0	0	0	1500	300	900	13.711	14.88749981	11.8083334	52.48148346	416.1081848	25.5	3	1566	9	0.211816445
491	1958	Vedi kharka	Kaski	0	0	0	1	0	0	0	0	0	0	0	0	0	0	0	0	0	0	0	0	0	0	0	97	0	0	0	1400	400	1400	14.451	14.88749981	11.8083334	52.48148346	416.1081848	25.5	3	1566	9	0.308375329
492	2001	Vedi kharka	Kaski	0	0	0	0	0	0	0	0	0	0	0	0	0	0	1	0	0	0	0	0	0	0	0	55	0	0	0	1500	600	2000	12.846	16.22916603	12.54166698	52.9184227	430.7628479	27.20000076	3.5	1793	7	0.195460275
494	1952	Deurali kharka	Kaski	1	0	0	0	0	0	0	0	0	0	0	0	0	0	0	0	0	0	0	0	0	0	0	0	0	0	0	700	550	2100	13.081	16.72916603	12.75833321	52.93914413	436.6944885	27.79999924	3.700000048	1936	7	0.242594525
495	1914	Deurali kharka	Kaski	0	0	0	1	0	0	0	0	0	0	0	0	0	0	0	0	0	0	0	0	0	0	0	0	0	0	0	500	800	1400	8.044	15.3125	12.0583334	52.65647888	421.9065247	26	3.099999905	1609	8	0.202819183
496	1873	Deurali kharka	Kaski	1	0	0	0	0	0	0	0	0	0	0	0	0	0	0	0	0	0	0	0	0	0	0	79	0	0	0	1300	450	2100	13.358	16.35833359	12.53333282	52.66106415	433.9450684	27.29999924	3.5	1841	7	0.263260275
497	1856	Deurali kharka	Kaski	0	0	0	0	1	0	0	0	0	0	0	0	0	0	0	0	0	0	0	0	0	0	0	81	0	0	0	1400	500	2300	8.944	15.48750019	12.20833302	52.84992981	420.6170959	26.29999924	3.200000048	1646	8	0.211994514
498	1850	Deurali kharka	Kaski	0	0	0	1	0	0	0	0	0	0	0	0	0	0	0	0	0	0	0	0	0	0	0	89	0	1	0	1500	800	1200	14.706	14.71249962	11.72500038	52.57847214	413.087738	25.20000076	2.900000095	1544	9	0.1792548
499	1849	Deurali kharka	Kaski	1	0	0	0	0	0	0	0	0	0	0	0	0	0	0	0	0	0	0	0	0	0	0	91	0	10	0	1451	450	1300	22.857	15.0666666	12.03333282	53.01028061	413.8803711	25.79999924	3.099999905	1581	9	0.1792548
500	1833	Deurali kharka	Kaski	0	0	0	0	0	0	0	0	0	0	0	1	0	0	0	0	0	0	0	0	0	0	0	79	0	0	1	1650	750	1500	3.382	15.48750019	12.20833302	52.84992981	420.6170959	26.29999924	3.200000048	1646	8	0.211994514
501	1839	Deurali kharka	Kaski	0	0	0	0	0	0	0	0	0	0	0	0	0	0	1	0	0	0	0	0	0	0	0	76	0	0	1	1200	800	850	7.06	15.48750019	12.20833302	52.84992981	420.6170959	26.29999924	3.200000048	1646	8	0.211994514
502	1872	Deurali kharka	Kaski	1	0	0	0	0	0	0	0	0	0	0	0	0	0	0	0	0	0	0	0	0	0	0	81	0	0	1	1250	1000	682	5.457	15.11666679	12.13333321	53.45080948	411.3742676	25.89999962	3.200000048	1589	9	0.205635622
503	1884	Deurali kharka	Kaski	0	0	0	0	0	0	0	0	1	0	0	0	0	0	0	0	0	0	0	0	0	0	0	74	0	10	0	1200	1100	1000	19.947	15.23750019	12.22500038	53.8546257	411.0635986	26	3.299999952	1607	9	0.180279449
504	2909	Australian camp	Kaski	0	0	0	0	0	0	0	0	0	0	0	0	0	0	0	0	0	0	0	0	0	0	0	88	0	0	1	1250	1200	1100	5.357	12.05000019	10.19999981	49.27536392	405.0869446	21.79999924	1.100000024	1328	11	0.214953423
505	1875	Australian camp	Kaski	0	0	0	0	0	0	0	0	0	0	0	0	1	0	0	0	0	0	0	0	0	0	0	0	0	0	0	1200	1551	1300	12.679	16.22083282	12.49166679	52.93078995	431.83255	27.10000038	3.5	1793	7	0.195460275
506	1857	Australian camp	Kaski	0	0	0	1	0	0	0	0	0	0	0	0	0	0	0	0	0	0	0	0	0	0	0	0	0	20	1	700	2200	1550	4.717	15.23750019	12.22500038	53.8546257	411.0635986	26	3.299999952	1607	9	0.252013713
508	1754	Australian camp	Kaski	1	0	0	0	0	0	0	0	0	0	0	0	0	0	0	0	0	0	0	0	0	0	0	68	0	10	0	1350	1450	2200	27.154	15.23750019	12.22500038	53.8546257	411.0635986	26	3.299999952	1607	9	0.202704117
509	1684	Australian camp	Kaski	1	0	0	0	0	0	0	0	0	0	0	0	0	0	0	0	0	0	0	0	0	0	0	74	0	20	0	1450	1700	2500	12.283	14.98750019	12.15833378	54.0370369	406.9349365	25.70000076	3.200000048	1578	9	0.247641101
510	1679	Australian camp	Kaski	1	0	0	0	0	0	0	0	0	0	0	0	0	0	0	0	0	0	0	0	0	0	0	0	0	0	0	800	1800	2600	13.412	15.92500019	12.53333378	53.56125641	421.531311	26.89999962	3.5	1736	8	0.247641101
511	1672	Australian camp	Kaski	0	0	0	0	0	0	0	0	0	0	0	0	1	0	0	0	0	0	0	0	0	0	0	92	0	20	0	1450	2000	1200	16.153	14.98750019	12.15833378	54.0370369	406.9349365	25.70000076	3.200000048	1578	9	0.247641101
512	1656	Australian camp	Kaski	1	0	0	0	0	0	0	0	0	0	0	0	0	0	0	0	0	0	0	0	0	0	0	88	0	0	0	1500	2100	2000	17.675	14.98750019	12.15833378	54.0370369	406.9349365	25.70000076	3.200000048	1578	9	0.247641101
513	1609	Goldanda village	Kaski	0	0	0	1	0	0	0	0	0	0	0	0	0	0	0	0	0	0	0	0	0	0	0	65	0	0	0	2000	2300	800	8.296	15.92500019	12.53333378	53.56125641	421.531311	26.89999962	3.5	1736	8	0.208835617
514	1593	Goldanda village	Kaski	0	0	0	0	0	0	0	0	1	0	0	0	0	0	0	0	0	0	0	0	0	0	0	68	0	20	1	2100	1500	1200	5.923	15.92500019	12.53333378	53.56125641	421.531311	26.89999962	3.5	1736	8	0.208835617
515	1587	Goldanda village	Kaski	1	0	0	0	0	0	0	0	0	0	0	0	0	0	0	0	0	0	0	0	0	0	0	0	0	0	1	200	1500	1000	5.72	15.92500019	12.53333378	53.56125641	421.531311	26.89999962	3.5	1736	8	0.222449318
516	1592	Goldanda village	Kaski	1	0	0	0	0	0	0	0	0	0	0	0	0	0	0	0	0	0	0	0	0	0	0	0	0	0	1	200	1550	450	6.55	15.92500019	12.53333378	53.56125641	421.531311	26.89999962	3.5	1736	8	0.222449318
517	1589	Goldanda village	Kaski	0	0	0	1	0	0	0	0	0	0	0	0	0	0	0	0	0	0	0	0	0	0	0	0	0	0	1	100	1650	450	4.819	15.92500019	12.53333378	53.56125641	421.531311	26.89999962	3.5	1736	8	0.222449318
518	135	Bagandi village	Tanahun	1	0	0	0	0	0	0	0	0	0	0	0	0	0	0	0	0	0	0	0	0	0	0	0	0	0	0	600	1200	300	14.144	23.42083359	11.04166698	44.52285004	499.974823	34.20000076	9.399999619	2161	8	0.290835619
519	258	Bagandi village	Tanahun	0	0	0	0	0	0	0	0	0	0	0	0	0	0	0	0	0	0	0	1	0	0	0	68	0	0	0	2400	1250	400	19.876	23.07083321	10.99166679	44.5006752	500.0475464	33.79999924	9.100000381	2154	8	0.256720543
520	475	Bagandi village	Tanahun	0	0	0	1	0	0	0	0	0	0	0	0	0	0	0	0	0	0	0	0	0	0	0	0	0	0	0	300	1450	550	11.289	21.95416641	10.95833397	45.09602356	489.7840881	32.29999924	8	2102	9	0.219290406
521	509	Dharapani CF	Tanahun	1	0	0	0	0	0	0	0	0	0	0	0	0	0	0	0	0	0	0	0	0	0	0	0	0	0	1	1500	84	500	6.882	21.18333244	11	45.45454788	488.7615967	31.39999962	7.199999809	2142	10	0.202441096
522	943	Kaphal danda	Tanahun	1	0	0	0	0	0	0	0	0	0	0	0	0	0	0	0	0	0	0	0	0	0	0	0	0	0	1	1200	1350	750	6.173	20	10.59999943	44.72573853	487.749939	30	6.300000191	2046	10	0.252843827
523	1087	Kaphal danda	Tanahun	1	0	0	0	0	0	0	0	0	0	0	0	0	0	0	0	0	0	0	0	0	0	0	95	0	20	0	450	1450	650	15.823	20.84166718	10.75	44.79166794	491.4211121	31	7	2096	10	0.277942479
524	184	Sarang ghat	Tanahun	0	0	0	1	0	0	0	0	0	0	0	0	0	0	0	0	0	0	0	0	0	0	0	0	0	0	1	1800	2000	1100	4.671	23.48333359	11.03333282	44.31057739	506.3655396	34.29999924	9.399999619	2225	8	0.202202737
525	179	Lekeshowr CF	Tanahun	1	0	0	0	0	0	0	0	0	0	0	0	0	0	0	0	0	0	0	0	0	0	0	51	0	20	0	450	2100	800	18.431	22.90416718	11.04166698	44.70310593	500.2429199	33.59999847	8.899999619	2200	8	0.23718904
526	193	Lekeshowr CF	Tanahun	0	0	0	0	0	0	0	0	0	0	0	0	0	0	0	0	0	0	0	1	0	0	0	56	0	0	0	200	2200	1100	10.961	23.27499962	11.0666666	44.44444656	504.9414978	34.09999847	9.199999809	2220	8	0.258871228
527	243	Hansapur CF	Tanahun	1	0	0	0	0	0	0	0	0	0	0	0	0	0	0	0	0	0	0	0	0	0	0	87	0	20	1	550	2100	450	7.887	21.62083244	11.14166641	45.47619247	505.4451599	32	7.5	2453	7	0.18316713
528	249	Hansapur CF	Tanahun	1	0	0	0	0	0	0	0	0	0	0	0	0	0	0	0	0	0	0	0	0	0	0	65	0	15	1	650	2000	200	4.758	22.05416679	11.20833302	45.37787247	506.4468689	32.59999847	7.900000095	2404	7	0.204989046
529	250	Hansapur CF	Tanahun	0	0	0	1	0	0	0	0	0	0	0	0	0	0	0	0	0	0	0	0	0	0	0	87	0	20	1	800	1800	300	5.697	22.05416679	11.20833302	45.37787247	506.4468689	32.59999847	7.900000095	2404	7	0.204989046
530	213	Raniban CF	Tanahun	0	0	0	0	0	0	0	0	1	0	0	0	0	0	0	0	0	0	0	0	0	0	0	0	0	0	1	500	1400	450	3.088	23.82500076	11.21666622	44.86666489	495.399292	34.70000076	9.699999809	2142	8	0.16834794
531	263	Raniban CF	Tanahun	0	0	0	0	0	0	0	0	0	0	0	0	0	0	0	0	0	0	0	0	0	0	0	0	0	0	1	550	1500	470	2.365	23.83333397	11.21666622	44.86666489	496.164093	34.70000076	9.699999809	2143	8	0.16834794
532	376	Raniban CF	Tanahun	1	0	0	0	0	0	0	0	0	0	0	0	0	0	0	0	0	0	0	0	0	0	0	84	0	20	0	200	1200	800	15.732	22.83749962	11.09166718	45.08807373	492.3234558	33.40000153	8.800000191	2105	8	0.215090409
533	395	Raniban CF	Tanahun	0	0	0	1	0	0	0	0	0	0	0	0	0	0	0	0	0	0	0	0	0	0	0	81	0	10	0	250	1250	500	11.231	22.83749962	11.09166718	45.08807373	492.3234558	33.40000153	8.800000191	2105	8	0.215090409
534	415	Raniban CF	Tanahun	1	0	0	0	0	0	0	0	0	0	0	0	0	0	0	0	0	0	0	0	0	0	0	75	0	10	0	200	2000	450	10.428	22.60000038	11.06666565	45.17007065	489.7773132	33.09999847	8.600000381	2089	9	0.187013701
535	383	Raniban CF	Tanahun	0	0	0	1	0	0	0	0	0	0	0	0	0	0	0	0	0	0	0	0	0	0	0	76	0	10	1	250	1500	750	3.697	23.83749962	11.17500019	44.69999695	499.7323303	34.70000076	9.699999809	2123	7	0.183419183
536	318	Raniban CF	Tanahun	1	0	0	0	0	0	0	0	0	0	0	0	0	0	0	0	0	0	0	0	0	0	0	85	0	0	0	900	1300	650	11.158	23.29166603	11.13333321	44.89247131	495.9052124	34	9.199999809	2098	8	0.209800005
537	431	Kipot village	BCF-Chitwan	1	0	0	0	0	0	0	0	0	0	0	0	0	0	0	0	0	0	0	0	0	0	0	0	0	0	0	450	1550	1000	12.014	22	10.88333321	44.7873764	494.5797119	32.40000153	8.100000381	2124	9	0.247739732
538	667	Ratmate gurung gaun	BCF-Chitwan	0	0	0	0	0	0	0	0	0	0	0	0	0	0	0	0	0	0	0	0	0	1	0	67	0	0	0	260	2100	500	8.209	22.34583282	10.92500019	44.59183502	496.1325989	32.90000153	8.399999619	2132	9	0.290835619
539	763	Way to Chauki danda (S-crop land, E-crop land but left, w-Chilaune, khirro, N-crop land	BCF-Chitwan	1	0	0	0	0	0	0	0	0	0	0	0	0	0	0	0	0	0	0	0	0	0	0	85	0	10	0	200	2100	550	10.863	20.60833359	10.76666641	45.04881287	483.9272766	30.70000076	6.800000191	2032	10	0.285942465
540	865	Way to Chauki danda	BCF-Chitwan	0	0	0	0	0	0	0	0	1	0	0	0	0	0	0	0	0	0	0	0	0	0	0	66	0	0	0	450	2300	800	11.389	22.45416641	10.97500038	44.79591751	494.3014221	33	8.5	2124	9	0.275561631
541	865	Chilaune, katus, khirro, fern, babiyo	BCF-Chitwan	0	0	0	0	0	0	0	0	0	0	0	0	0	0	0	0	1	0	0	0	0	0	0	0	0	0	0	300	25	850	10.677	22.45416641	10.97500038	44.79591751	494.3014221	33	8.5	2124	9	0.290835619
542	909	Hansasing gurung	BCF-Chitwan	1	0	0	0	0	0	0	0	0	0	0	0	0	0	0	0	0	0	0	0	0	0	0	0	0	0	1	200	25	400	7.678	22.45416641	10.97500038	44.79591751	494.3014221	33	8.5	2124	9	0.275561631
543	959	Near chauki danda, chilaune, orange	BCF-Chitwan	0	0	0	0	0	0	0	0	1	0	0	0	0	0	0	0	0	0	0	0	0	0	0	0	0	0	0	150	84	500	1.05	20.57916641	10.75833321	45.20307922	482.2977905	30.60000038	6.800000191	2023	10	0.29187122
544	960	Bhakta bahadur gurung (8 goats )	BCF-Chitwan	1	0	0	0	0	0	0	0	0	0	0	0	0	0	0	0	0	0	0	0	0	0	0	0	0	0	0	200	54	550	1.086	20.57916641	10.75833321	45.20307922	482.2977905	30.60000038	6.800000191	2023	10	0.29187122
545	168	S-trisuli, w-cropland, N-vir, E-vir	Tanahun	0	0	0	0	0	0	0	0	1	0	0	0	0	0	0	0	0	0	0	0	0	0	0	0	0	0	0	500	52	350	16.618	23.43333244	10.98333359	44.10977173	506.3341064	34.29999924	9.399999619	2196	8	0.226767123
546	346	Kusum, bot dhairo, simal, banmara more	Tanahun	1	0	0	0	0	0	0	0	0	0	0	0	0	0	0	0	0	0	0	0	0	0	0	0	0	0	0	1900	41	300	21.452	21.63750076	11.04166698	45.25273132	491.5519104	32	7.599999905	2170	10	0.217583567
547	379	Bhakyamlo, daikamlo, simal, phaleto	Tanahun	0	0	0	0	0	0	0	0	1	0	0	0	0	0	0	0	0	0	0	0	0	0	0	0	0	10	0	600	450	200	27.001	21.63750076	11.04166698	45.25273132	491.5519104	32	7.599999905	2170	10	0.217583567
548	173	Way to bagedi (E-Narayani,S,N, W-sal, padke jungle)	Tanahun	1	0	0	0	0	0	0	0	0	0	0	0	0	0	0	0	0	0	0	0	0	0	0	0	0	0	1	900	1200	450	2.031	23.73333359	11.18333244	44.73333359	498.3122864	34.59999847	9.600000381	2127	8	0.156800002
549	161	E-phaleto, w-bot dhairo, N-kyamuno, botdhairo,	Tanahun	0	0	0	0	0	0	0	0	1	0	0	0	0	0	0	0	0	0	0	0	0	0	0	0	0	0	0	450	1500	300	1.885	23.79583359	11.15833378	44.45550919	500.6652832	34.70000076	9.600000381	2119	7	0.180679455
550	128	Open area	Tanahun	1	0	0	0	0	0	0	0	0	0	0	0	0	0	0	0	0	0	0	0	0	0	0	0	0	20	0	700	1451	800	2.439	23.82500076	11.16666698	44.66666412	500.1886292	34.70000076	9.699999809	2122	7	0.234098628
551	148	Bagedi (crop land) E-River, N-harro barro, sal), W-crop land	Tanahun	0	0	0	0	0	0	0	0	1	0	0	0	0	0	0	0	0	0	0	0	0	0	0	0	0	0	1	450	1650	500	5.254	22.32500076	11.0666666	45.17007065	488.7344666	32.79999924	8.300000191	2086	9	0.219989046
552	190	Source of water (karma, harro, barro, pugmark of leo	Tanahun	0	0	0	1	0	0	0	0	0	0	0	0	0	0	0	0	0	0	0	0	0	0	0	0	0	0	0	0	1750	600	14.007	22.32500076	11.0666666	45.17007065	488.7344666	32.79999924	8.300000191	2086	9	0.219989046
553	157	s-sal, N-kutmiro, vorlo, W-Tatari, tanki, E-trisuli river	Tanahun	0	0	0	0	0	0	0	0	1	0	0	0	0	0	0	0	0	0	0	0	0	0	0	68	0	10	0	260	1450	550	14.249	23.62916756	11.15833378	44.63333511	497.6465454	34.5	9.5	2145	8	0.187660277
554	161	scap of leo, sal, asare, bilaune, khirro	Tanahun	0	0	0	1	0	0	0	0	0	0	0	0	0	0	0	0	0	0	0	0	0	0	0	95	0	15	0	200	1250	800	9.735	22.32500076	11.0666666	45.17007065	488.7344666	32.79999924	8.300000191	2086	9	0.187013701
555	160	scap (near, River bank-trisuli, W-vir mixed forest, khayer)	Tanahun	0	0	0	0	0	0	0	0	1	0	0	0	0	0	0	0	0	0	0	0	0	0	0	0	0	0	0	250	1250	850	11.587	23.62916756	11.15833378	44.63333511	497.6465454	34.5	9.5	2145	8	0.219290406
556	158	End of bagedi transect	Tanahun	1	0	0	0	0	0	0	0	0	0	0	0	0	0	0	0	0	0	0	0	0	0	0	0	0	0	0	300	1250	400	17.955	23.62916756	11.15833378	44.63333511	497.6465454	34.5	9.5	2145	8	0.225123286
557	208	Siris, bot dhiro, E-100m-seti river, others-padke, botdhairo, chilaune siris ko forest S-100m crop land	Tanahun	0	0	0	0	0	0	0	0	1	0	0	0	0	0	0	0	0	0	0	0	0	0	0	78	0	0	0	200	1200	550	9.624	21.04999924	10.96666718	45.50484085	489.0389404	31.20000076	7.099999905	2123	10	0.257632881
558	248	W,S-crop land, E-kharbari, siris, tanki, N-crop land	Tanahun	0	0	0	1	0	0	0	0	0	0	0	0	0	0	0	0	0	0	0	0	0	0	0	0	0	0	0	150	1350	400	12.316	19.62916756	10.79166698	45.72740173	481.458313	29.5	5.900000095	2015	10	0.264369875
559	252	Hom bahadur Gurung (2 goats, recetly killed)	Tanahun	1	0	0	0	0	0	0	0	0	0	0	0	0	0	0	0	0	0	0	0	0	0	0	68	0	10	0	200	1450	350	12.559	20.17916679	10.75833321	45.20307922	487.7893677	30.20000076	6.400000095	2035	10	0.26212877
560	263	Crop land	Tanahun	0	0	0	0	0	0	0	0	1	0	0	0	0	0	0	0	0	0	0	0	0	0	0	87	0	10	0	500	1500	200	14.127	20.17916679	10.75833321	45.20307922	487.7893677	30.20000076	6.400000095	2035	10	0.26212877
561	282	S-crop land, N-bot dhairo, kutmiro, siris, simal, E-500m, seti river, N-Jungle	Tanahun	0	0	0	1	0	0	0	0	0	0	0	0	0	0	0	0	0	0	0	0	0	0	0	81	0	0	0	500	1100	300	15.195	23.45000076	10.98333359	44.10977173	507.4266663	34.29999924	9.399999619	2200	8	0.215041101
562	208	E-50m crop land, other-simal, khayer, gorge of seti river	Tanahun	1	0	0	0	0	0	0	0	0	0	0	0	0	0	0	0	0	0	0	0	0	0	0	84	0	0	0	400	120	300	16.712	19.33749962	10.625	45.21276474	485.3214722	29.20000076	5.699999809	1980	10	0.263958901
563	157	Scrap of tiger (sal forest) 18*11	Tanahun	0	0	0	0	0	0	0	0	1	0	0	0	0	0	0	0	0	0	0	0	0	0	0	0	0	0	1	600	150	500	7.009	19.98333359	10.63333321	44.86638641	482.9188232	29.89999962	6.199999809	1996	10	0.271824658
564	159	Lizard	Tanahun	0	0	0	0	0	0	0	0	1	0	0	0	0	0	0	0	0	0	0	0	0	0	0	68	0	15	0	500	700	200	11	19.71666718	10.63333321	45.05649567	482.7023315	29.60000038	6	1996	10	0.242186308
565	171		Tanahun	0	0	0	1	0	0	0	0	0	0	0	0	0	0	0	0	0	0	0	0	0	0	0	94	0	0	0	800	600	450	1.654	23.95000076	11.5666666	45.359478	504.552002	35	9.5	2045	7	0.215693146
566	170		Tanahun	0	0	0	0	0	0	0	0	1	0	0	0	0	0	0	0	0	0	0	0	0	0	0	88	0	12	0	450	400	800	1.302	23.97916603	11.65833378	45.54036331	504.8692932	35	9.399999619	2049	7	0.215693146
567	152	Way to majuwa	Tanahun	1	0	0	0	0	0	0	0	0	0	0	0	0	0	0	0	0	0	0	0	0	0	0	0	0	0	0	600	300	400	1.095	24.25833321	11.80000019	45.21073151	509.9903564	35.59999847	9.5	2036	7	0.227400005
568	203	N-Padke, buddhairo, w-vir-500m west seti, E,S-padke, harro barro	Tanahun	0	0	0	0	0	0	0	0	1	0	0	0	0	0	0	0	0	0	0	0	0	0	0	0	0	0	0	400	1600	300	18.466	20.25833321	10.78333282	45.11854935	490.0456238	30.29999924	6.400000095	2030	10	0.254213691
569	203	N-Padke, buddhairo, w-vir-500m west seti, E,S-padke, harro barro	Tanahun	0	0	0	1	0	0	0	0	0	0	0	0	0	0	0	0	0	0	0	0	0	0	0	64	0	12	0	500	500	400	12.478	21.04166603	10.86666679	44.90358353	494.3674927	31.29999924	7.099999905	2103	10	0.212021917
570	229	Way to majuwa	Tanahun	0	0	0	0	0	0	0	0	1	0	0	0	0	0	0	0	0	0	0	0	0	0	0	0	0	0	0	300	600	500	15.338	17.10000038	10.13333321	45.44095612	462.7879639	26.5	4.199999809	1790	7	0.244679451
571	271	s-saj, bot dhairo, sal, padke, N-sal, saj, S-botdhairo, padke, E-saj, sal, karma	Tanahun	1	0	0	0	0	0	0	0	0	0	0	0	0	0	0	0	0	0	0	0	0	0	0	64	0	12	0	400	450	600	13.165	19.46666718	10.69999981	45.53191757	484.3474121	29.29999924	5.800000191	1992	10	0.186482191
572	480	Sal, saj, padke forest, vir	Tanahun	1	0	0	0	0	0	0	0	0	0	0	0	0	0	0	0	0	0	0	0	0	0	0	85	0	10	0	600	600	500	13.117	19.04166603	10.58333302	45.4220314	480.0039368	28.79999924	5.5	1985	9	0.224920541
573	547	Chilaune, tatari, botdhairo in all direction	Tanahun	0	0	0	1	0	0	0	0	0	0	0	0	0	0	0	0	0	0	0	0	0	0	0	74	0	14	0	650	800	850	20.742	19.47083282	10.67500019	45.42553329	483.3710022	29.29999924	5.800000191	1999	10	0.239794523
574	543	Water sources	Tanahun	0	0	0	0	0	0	0	0	1	0	0	0	0	0	0	0	0	0	0	0	0	0	0	0	0	0	0	850	700	400	12.113	19.00833321	10.58333302	45.22792053	480.3589172	28.79999924	5.400000095	1979	9	0.193334252
575	549	Chilaune, botdhairo, tatati forest	Tanahun	0	0	0	1	0	0	0	0	0	0	0	0	0	0	0	0	0	0	0	0	0	0	0	0	0	0	0	500	600	500	11.148	19.00833321	10.58333302	45.22792053	480.3589172	28.79999924	5.400000095	1979	9	0.239794523
576	543	Crop land, NESW	Tanahun	1	0	0	0	0	0	0	0	0	0	0	0	0	0	0	0	0	0	0	0	0	0	0	75	0	0	0	400	500	550	13.814	19.00833321	10.58333302	45.22792053	480.3589172	28.79999924	5.400000095	1979	9	0.239794523
577	153	Way to mode (Pivor area), crop land (prem bdr gurung)	Tanahun	0	0	0	0	0	0	0	0	1	0	0	0	0	0	0	0	0	0	0	0	0	0	0	0	0	0	1	400	1500	800	1.93	23.48333359	11.03333282	44.31057739	506.3655396	34.29999924	9.399999619	2225	8	0.186934248
578	142	Pul pari	Tanahun	1	0	0	0	0	0	0	0	0	0	0	0	0	0	0	0	0	0	0	0	0	0	0	0	0	0	0	350	1600	400	17.59	19.66250038	10.85833359	46.0098877	479.7496033	29.5	5.900000095	2028	10	0.250819176
579	151	Sal forest all side	Tanahun	0	0	0	1	0	0	0	0	0	0	0	0	0	0	0	0	0	0	0	0	0	0	0	85	0	0	0	250	450	400	18.686	23.35416603	10.95833397	44.00937271	507.3794556	34.20000076	9.300000191	2191	8	0.207627401
580	233	Sal forest all side, relic site of leopard	Tanahun	0	0	0	0	0	0	0	0	1	0	0	0	0	0	0	0	0	0	0	0	0	0	0	75	0	0	0	300	500	500	15.329	20.85833359	11.01666641	45.71231079	486.7556458	31	6.900000095	2124	10	0.256232888
581	270	Barking deer 1	Tanahun	0	0	0	0	0	0	0	0	1	0	0	0	0	0	0	0	0	0	0	0	0	0	0	81	0	15	0	300	600	600	10.72	19.66250038	10.85833359	46.0098877	479.7496033	29.5	5.900000095	2028	10	0.250819176
582	321	barking deer 1	Tanahun	0	0	0	1	0	0	0	0	0	0	0	0	0	0	0	0	0	0	0	0	0	0	0	80	0	15	0	450	1350	500	23.517	20.85833359	11.01666641	45.71231079	486.7556458	31	6.900000095	2124	10	0.219616443
583	464	Crop land Karna bahadur ale (goats 5)	Tanahun	0	0	0	0	0	0	0	0	1	0	0	0	0	0	0	0	0	0	0	0	0	0	0	0	0	12	1	500	1450	500	6.363	19.66250038	10.85833359	46.0098877	479.7496033	29.5	5.900000095	2028	10	0.219616443
584	137	Chpchipe jane bato (Bot gaun sarangghat)	Tanahun	1	0	0	0	0	0	0	0	0	0	0	0	0	0	0	0	0	0	0	0	0	0	0	0	0	0	0	200	1450	550	14.548	20.85833359	11.01666641	45.71231079	486.7556458	31	6.900000095	2124	10	0.219616443
585	216	Sal forest associte with saj, bud dhairo	Tanahun	1	0	0	0	0	0	0	0	0	0	0	0	0	0	0	0	0	0	0	0	0	0	0	84	0	0	1	350	2100	400	3.255	18.26666641	10.38333321	45.14492798	480.1767273	27.89999962	4.900000095	1920	9	0.248046577
586	274	Sal forest associte with saj, bud dhairo	Tanahun	0	0	0	1	0	0	0	0	0	0	0	0	0	0	0	0	0	0	0	0	0	0	0	97	0	1	0	300	2300	1200	13.317	18.26666641	10.38333321	45.14492798	480.1767273	27.89999962	4.900000095	1920	9	0.231301367
587	176	300m east crop land, sal forest	Tanahun	1	0	0	0	0	0	0	0	0	0	0	0	0	0	0	0	0	0	0	0	0	0	0	68	0	10	0	500	1200	800	9.149	20.33749962	10.6916666	44.73500824	498.2337952	30.39999962	6.5	2160	10	0.264789045
588	186	sal and saj forest	Tanahun	0	0	0	0	0	0	0	0	1	0	0	0	0	0	0	0	0	0	0	0	0	0	0	68	0	0	0	400	1300	150	11.435	18.26666641	10.38333321	45.14492798	480.1767273	27.89999962	4.900000095	1920	9	0.217561647
589	193	sal and saj forest	Tanahun	0	0	0	0	0	0	0	0	1	0	0	0	0	0	0	0	0	0	0	0	0	0	0	0	0	12	0	600	1500	600	12.622	19.04583359	10.57499981	45	486.4222717	28.89999962	5.400000095	2008	9	0.248046577
590	261	sloppy land, N-khar bari, W-100m sal and saj, E, N-khar bari	Tanahun	0	0	0	0	0	0	0	0	1	0	0	0	0	0	0	0	0	0	0	0	0	0	0	0	0	0	0	500	1451	500	9.455	18.23749924	10.375	45.10869598	479.1570435	27.89999962	4.900000095	1917	9	0.201378077
591	263	Khar bari	Tanahun	1	0	0	0	0	0	0	0	0	0	0	0	0	0	0	0	0	0	0	0	0	0	0	0	0	0	0	800	1550	400	11.809	18.86666679	10.55000019	45.27896881	481.6464844	28.60000038	5.300000191	1986	9	0.201378077
592	310	Vir with sal. Saj. Padke,	Tanahun	0	0	0	0	0	0	0	0	0	0	0	0	0	0	0	0	0	0	0	1	0	0	0	0	0	0	0	500	1650	300	13.235	18.86666679	10.55000019	45.27896881	481.6464844	28.60000038	5.300000191	1984	9	0.217561647
593	1127	Ran nadahur magar	Tanahun	0	0	0	0	0	0	0	0	1	0	0	0	0	0	0	0	0	0	0	0	0	0	0	67	0	10	1	600	1450	1600	8.725	20.84166718	10.75	44.79166794	491.4211121	31	7	2096	10	0.264980823
594	1101	Chilaune, dhursee, katus ko forest	Tanahun	0	0	0	1	0	0	0	0	0	0	0	0	0	0	0	0	0	0	0	0	0	0	0	98	0	10	0	0	1250	600	9.342	20.15833282	10.71666718	45.02801132	484.2324524	30.20000076	6.400000095	2044	10	0.24034521
595	1104	N<E<W-Chilaune katus, kafal, dhurse, s-vir, same jungle, more ageratina	Tanahun	0	0	0	0	0	0	0	0	1	0	0	0	0	0	0	0	0	0	0	0	0	0	0	0	0	0	0	700	1250	450	28.237	19.92499924	10.63333321	44.86638641	485.9035645	29.89999962	6.199999809	2044	10	0.252843827
596	1113	W-vir with buncus, others, katus, chilaune, katus, bot dhairo forest	Tanahun	0	0	0	0	0	0	0	0	1	0	0	0	0	0	0	0	0	0	0	0	0	0	0	95	0	10	0	550	1200	500	8.499	19.80833244	10.63333321	45.05649567	483.3916016	29.70000076	6.099999905	2044	10	0.24034521
597	1118	W-khar bari, 300 far-village, E-khar bari, N,S-chilaune, katus, kafal forest	Tanahun	0	0	0	0	0	0	0	0	1	0	0	0	0	0	0	0	0	0	0	0	0	0	0	74	0	0	1	650	1250	600	7.867	20.03333282	10.6833334	45.07735825	483.8873291	30	6.300000191	2049	10	0.259964377
598	1109	School, near-khirro, chilaune, katus forest	Tanahun	0	0	0	0	0	0	0	0	1	0	0	0	0	0	0	0	0	0	0	0	0	0	0	91	0	10	0	850	1200	1450	10.758	19.80833244	10.63333321	45.05649567	483.3916016	29.70000076	6.099999905	2044	10	0.259964377
599	1111	Katus, chilaune forest, East-500m village	Tanahun	0	0	0	0	0	0	0	0	1	0	0	0	0	0	0	0	0	0	0	0	0	0	0	0	0	0	1	500	1350	1450	5.05	21.48749924	11.15833378	45.17543793	504.1785583	32	7.300000191	2306	8	0.194780827
600	1101	E,N,S- chilaune, katus, jungle, W- dense jungle	Tanahun	1	0	0	0	0	0	0	0	0	0	0	0	0	0	0	0	0	0	0	0	0	0	0	0	0	0	0	400	1450	1500	11.544	21.48749924	11.15833378	45.17543793	504.1785583	32	7.300000191	2306	8	0.194780827
601	1095	E,N,S- chilaune, katus, jungle, W- dense jungle	Tanahun	0	0	0	0	0	0	0	0	1	0	0	0	0	0	0	0	0	0	0	0	0	0	0	0	0	0	0	500	1450	1700	10.533	21.46249962	11.15833378	45.35908127	502.8108521	31.89999962	7.300000191	2322	8	0.194780827
602	1078	E,N,S- chilaune, katus, jungle, W- dense jungle	Tanahun	0	0	0	1	0	0	0	0	0	0	0	0	0	0	0	0	0	0	0	0	0	0	0	88	0	20	1	550	1500	1800	4.608	21.48749924	11.15833378	45.17543793	504.1785583	32	7.300000191	2306	8	0.194780827
603	1070	Sindure, deri, bhakemlo	Tanahun	1	0	0	0	0	0	0	0	0	0	0	0	0	0	0	0	0	0	0	0	0	0	0	0	0	0	0	300	1200	1200	9.977	21.53333282	11.1833334	45.09408951	506.6302795	32.09999847	7.300000191	2304	8	0.176328763
604	1098	Chandrali gaun (Gurung gaun)	Tanahun	0	0	0	0	0	0	0	0	1	0	0	0	0	0	0	0	0	0	0	0	0	0	0	0	0	20	0	200	1250	1350	8.358	21.53333282	11.1833334	45.09408951	506.6302795	32.09999847	7.300000191	2304	8	0.176328763
605	1120	crop land (Dhan bahadur gurung) 4 goats killed 2074	Tanahun	0	0	0	0	0	0	0	0	1	0	0	0	0	0	0	0	0	0	0	0	0	0	0	0	0	0	1	300	1200	1450	6.789	20.74166679	10.8166666	45.25801849	483.1705627	30.79999924	6.900000095	2071	10	0.250441104
606	1138	Crop land, Premlal gurung	Tanahun	1	0	0	0	0	0	0	0	0	0	0	0	0	0	0	0	0	0	0	0	0	0	0	0	0	0	0	300	1250	1500	10.315	20.75833321	10.73333359	44.53665161	493.6774597	31	6.900000095	2090	9	0.256468505
607	1167	Lizard, ghoral 2	Tanahun	1	0	0	0	0	0	0	0	0	0	0	0	0	0	0	0	0	0	0	0	0	0	0	76	0	0	0	500	1200	1450	19.606	20.56666565	10.73333359	44.90934372	483.1635132	30.70000076	6.800000191	2061	10	0.269786298
608	1211	Khar bari dada	Tanahun	1	0	0	0	0	0	0	0	0	0	0	0	0	0	0	0	0	0	0	0	0	0	0	88	0	0	0	200	1350	1200	19.606	20.56666565	10.73333359	44.90934372	483.1635132	30.70000076	6.800000191	2061	10	0.269786298
609	1232	kharbari, open hill	Tanahun	1	0	0	0	0	0	0	0	0	0	0	0	0	0	0	0	0	0	0	0	0	0	0	76	0	10	0	250	1450	1250	19.606	20.56666565	10.73333359	44.90934372	483.1635132	30.70000076	6.800000191	2061	10	0.269786298
610	1252	Crop land (Jamune)	Tanahun	0	0	0	1	0	0	0	0	0	0	0	0	0	0	0	0	0	0	0	0	0	0	0	74	0	0	1	200	1500	1200	5.089	19.00416756	10.47500038	44.95708466	479.3435669	28.79999924	5.5	2031	9	0.219282195
611	1368	crop land, e-bamboo, w-village	Tanahun	0	0	0	0	0	0	0	0	1	0	0	0	0	0	0	0	0	0	0	0	0	0	0	0	0	0	0	200	1100	1400	13.981	19.02916718	10.49166679	44.64538956	484.2025146	28.89999962	5.400000095	2036	9	0.218109593
612	1359	Maleto, chilaune, katus, W-bilaune ghare	Tanahun	1	0	0	0	0	0	0	0	0	0	0	0	0	0	0	0	0	0	0	0	0	0	0	79	0	20	0	500	800	1350	16.495	18.29166603	10.28333378	44.51659393	478.6621094	28	4.900000095	1990	9	0.218109593
613	1350	Lapsi, bud dhairo, W-crop land	Tanahun	0	0	0	0	0	0	0	0	0	0	0	0	0	1	0	0	0	0	0	0	0	0	0	0	0	0	1	1100	150	1450	7.379	19.05416679	10.49166679	44.4562149	488.0688171	29	5.400000095	2043	9	0.218109593
614	1281	Crop land	Tanahun	1	0	0	0	0	0	0	0	0	0	0	0	0	0	0	0	0	0	0	0	0	0	0	0	0	0	0	500	700	1450	16.015	19.12083244	10.45833302	44.50354767	484.9248047	29	5.5	2042	9	0.215224653
615	157	Kalo phuro cheparo/ Japalura variefata	Tanahun	0	0	0	1	0	0	0	0	0	0	0	0	0	0	0	0	0	0	0	0	0	0	0	0	0	0	1	600	2100	1100	6.532	23.35416603	10.95833397	44.00937271	507.3794556	34.20000076	9.300000191	2191	8	0.235257536
616	143	Near seti divan	Tanahun	1	0	0	0	0	0	0	0	0	0	0	0	0	0	0	0	0	0	0	0	0	0	0	0	0	0	1	800	2300	800	7.444	21.01666641	10.8166666	44.88243484	495.1323547	31.20000076	7.099999905	2097	10	0.26212877
617	159	Way to damauli	Tanahun	0	0	0	0	0	0	0	0	1	0	0	0	0	0	0	0	0	0	0	0	0	0	0	0	0	0	0	500	21	150	14.749	20.59166718	10.81666756	45.06944275	491.0417175	30.70000076	6.699999809	2062	10	0.26212877
618	127	Way to damauli	Tanahun	1	0	0	0	0	0	0	0	0	0	0	0	0	0	0	0	0	0	0	0	0	0	0	0	0	0	0	450	41	700	9.597	19.84166718	10.69999981	45.14767838	487.0543823	29.79999924	6.099999905	2017	10	0.26212877
619	157		Tanahun	1	0	0	0	0	0	0	0	0	0	0	0	0	0	0	0	0	0	0	0	0	0	0	0	0	0	0	600	2	600	17.699	20.17916679	10.75833321	45.20307922	487.7893677	30.20000076	6.400000095	2035	10	0.265043825
620	167		Tanahun	0	0	0	1	0	0	0	0	0	0	0	0	0	0	0	0	0	0	0	0	0	0	0	0	0	12	0	600	250	2100	14.723	22.90416718	11.00833321	44.56815338	502.2108154	33.59999847	8.899999619	2188	8	0.215041101
621	131	Sphenomorphus maculatus, near seti river	Tanahun	1	0	0	0	0	0	0	0	0	0	0	0	0	0	0	0	0	0	0	0	0	0	0	0	0	0	0	1100	10	2300	22.136	22.90416718	11.04166698	44.70310593	500.2429199	33.59999847	8.899999619	2200	8	0.202202737
622	132		Tanahun	1	0	0	0	0	0	0	0	0	0	0	0	0	0	0	0	0	0	0	0	0	0	0	81	0	10	0	350	1500	600	25.625	23.10833359	11.04999924	44.55644989	502.0360107	33.90000153	9.100000381	2209	8	0.204076707
623	134	Mixed forest (Saj, simal, botdhairo, patke, kusum	Tanahun	1	0	0	0	0	0	0	0	0	0	0	0	0	0	0	0	0	0	0	0	0	0	0	0	0	0	0	200	1200	500	18.212	23.10833359	11.04999924	44.55644989	502.0360107	33.90000153	9.100000381	2209	8	0.258871228
624	143		Tanahun	1	0	0	0	0	0	0	0	0	0	0	0	0	0	0	0	0	0	0	0	0	0	0	0	0	0	1	150	1300	400	5.773	23.27499962	11.0666666	44.44444656	504.9414978	34.09999847	9.199999809	2220	8	0.258871228
625	163		Tanahun	0	0	0	1	0	0	0	0	0	0	0	0	0	0	0	0	0	0	0	0	0	0	0	85	0	10	0	300	1500	1500	25.602	22.59583282	11.00833321	44.74932098	499.8839111	33.20000076	8.600000381	2199	8	0.248117805
626	183	Shed cow	Tanahun	0	0	0	1	0	0	0	0	0	0	0	0	0	0	0	0	0	0	0	0	0	0	0	0	0	0	0	400	1750	450	16.045	23.11666679	11.01666641	44.2436409	506.706543	33.90000153	9	2228	8	0.258161634
627	175	crop land	Tanahun	0	0	0	0	0	0	0	0	1	0	0	0	0	0	0	0	0	0	0	0	0	0	0	0	0	0	0	12	1200	600	24.467	22.53750038	10.97500038	44.43319702	504.4354553	33.20000076	8.5	2209	8	0.214558899
628	173	calotes, rocky area	Tanahun	1	0	0	0	0	0	0	0	0	0	0	0	0	0	0	0	0	0	0	0	0	0	0	65	0	15	0	500	1250	1350	22.468	22.91666603	10.98333359	44.2876358	507.0786743	33.70000076	8.899999619	2227	8	0.22109589
629	173	Pugmark of leopard 9road site) size (9*10, , patthar chatta	Tanahun	0	0	0	0	0	0	0	0	1	0	0	0	0	0	0	0	0	0	0	0	0	0	0	0	0	0	0	800	1250	1450	12.112	22.91666603	10.98333359	44.2876358	507.0786743	33.70000076	8.899999619	2227	8	0.186671227
630	179	Khayer, karam, padke	Tanahun	1	0	0	0	0	0	0	0	0	0	0	0	0	0	0	0	0	0	0	0	0	0	0	88	0	10	0	500	1200	1450	14.904	22.97083282	10.9416666	44.11962128	507.9524841	33.70000076	8.899999619	2241	8	0.23296164
631	197	Dhap animal sample, Gurung basti, E-500m upto crop land, after that sal forest, w-500m river, khayer, simal forest	Tanahun	0	0	0	0	0	0	0	0	1	0	0	0	0	0	0	0	0	0	0	0	0	0	0	0	0	0	0	600	1400	1700	15.624	22.88333321	10.89999962	43.95161438	510.1796875	33.59999847	8.800000191	2238	8	0.207616434
632	185	Galdi khola, Badipur ga pa, ward no 8, Sitakhani CF	Tanahun	0	0	0	0	0	0	0	0	1	0	0	0	0	0	0	0	0	0	0	0	0	0	0	75	0	10	0	800	1200	1800	14.677	22.88333321	10.89999962	43.95161438	510.1796875	33.59999847	8.800000191	2238	8	0.188005477
633	180	sitakhani CF (sal, khayer, padke, saj ko jungle	Tanahun	0	0	0	1	0	0	0	0	0	0	0	0	0	0	0	0	0	0	0	0	0	0	0	0	0	0	0	1700	1350	2000	8.98	22.75	10.91666698	44.0188179	508.4691772	33.5	8.699999809	2229	8	0.188005477
634	185	Khola, E- Ghoral sites, campunura invasion, calotes 1	Tanahun	1	0	0	0	0	0	0	0	0	0	0	0	0	0	0	0	0	0	0	0	0	0	0	0	0	0	1	500	1500	1350	2.95	23.0625	10.97499943	44.25403214	509.2022705	33.79999924	9	2254	7	0.211504117
635	191	Khola, E- Ghoral sites, campunura invasion, calotes 1	Tanahun	1	0	0	0	0	0	0	0	0	0	0	0	0	0	0	0	0	0	0	0	0	0	0	78	0	10	0	350	1750	1450	20.871	23.03750038	10.99166679	44.32123566	509.3361511	33.79999924	9	2253	7	0.235671237
636	199	W-river, reverine forest, E-mixed forest, bud dhairo, karma, simal	Tanahun	0	0	0	0	0	0	0	0	1	0	0	0	0	0	0	0	0	0	0	0	0	0	0	75	0	10	0	300	1250	1250	11.248	22.92916679	10.97500038	44.43320084	508.2074585	33.59999847	8.899999619	2256	7	0.243887678
637	202	W-river, reverine forest, E-mixed forest, bud dhairo, karma, simal	Tanahun	0	0	0	1	0	0	0	0	0	0	0	0	0	0	0	0	0	0	0	0	0	0	0	0	0	0	0	50	1200	1400	14.514	22.22500038	10.91666698	44.55782318	505.8588867	32.70000076	8.199999809	2256	8	0.206517816
638	203	W-river, reverine forest, E-mixed forest, bud dhairo, karma, simal	Tanahun	0	0	0	0	0	0	0	0	1	0	0	0	0	0	0	0	0	0	0	0	0	0	0	0	0	0	0	1100	1250	1200	10.235	22.22500038	10.91666698	44.55782318	505.8588867	32.70000076	8.199999809	2256	8	0.206517816
639	208	W-river, reverine forest, E-mixed forest, bud dhairo, karma, simal	Tanahun	0	0	0	0	0	0	0	0	1	0	0	0	0	0	0	0	0	0	0	0	0	0	0	0	0	0	0	400	1200	1450	3.435	22.22500038	10.91666698	44.55782318	505.8588867	32.70000076	8.199999809	2256	8	0.249367118
640	205	W-river, reverine forest, E-mixed forest, bud dhairo, karma, simal	Tanahun	0	0	0	0	0	0	0	0	1	0	0	0	0	0	0	0	0	0	0	0	0	0	0	0	0	0	1	500	1350	1450	3.275	22.92916679	10.97500038	44.43320084	508.2074585	33.59999847	8.899999619	2256	7	0.249367118
641	215	Mixed forest (Saj, simal, botdhairo, patke, kusum	Tanahun	1	0	0	0	0	0	0	0	0	0	0	0	0	0	0	0	0	0	0	0	0	0	0	74	0	15	1	500	1450	1200	8.139	22.03333282	10.90000057	44.48979568	505.1702271	32.5	8	2288	8	0.178068489
642	214	W-river, reverine forest, E-mixed forest, bud dhairo, karma, simal, E-vir, sal	Tanahun	0	0	0	1	0	0	0	0	0	0	0	0	0	0	0	0	0	0	0	0	0	0	0	84	0	10	1	600	120	150	8.139	22.03333282	10.90000057	44.48979568	505.1702271	32.5	8	2288	8	0.178068489
643	211	himalayan griffon, total 9 vulture	Tanahun	0	0	0	0	0	0	0	0	1	0	0	0	0	0	0	0	0	0	0	0	0	0	0	74	0	10	1	300	150	600	8.139	22.03333282	10.90000057	44.48979568	505.1702271	32.5	8	2288	8	0.178068489
644	227	W-river, reverine forest, E-mixed forest, bud dhairo, karma, simal, E-vir, sal	Tanahun	0	0	0	0	0	0	0	0	1	0	0	0	0	0	0	0	0	0	0	0	0	0	0	75	0	20	1	200	700	600	8.139	22.03333282	10.90000057	44.48979568	505.1702271	32.5	8	2288	8	0.178068489
645	217	W-river, reverine forest, E-mixed forest, bud dhairo, karma, simal, E-vir, sal	Tanahun	0	0	0	1	0	0	0	0	0	0	0	0	0	0	0	0	0	0	0	0	0	0	0	68	0	10	1	250	600	1400	8.139	22.03333282	10.90000057	44.48979568	505.1702271	32.5	8	2288	8	0.178068489
646	234	W-river, reverine forest, E-mixed forest, bud dhairo, karma, simal, E-vir, sal	Tanahun	0	0	0	0	0	0	0	0	1	0	0	0	0	0	0	0	0	0	0	0	0	0	0	74	0	10	1	300	600	1200	6.412	22.14583397	11.24166679	45.32929993	507.097168	32.70000076	7.900000095	2400	6	0.159509584
647	221	W-river, reverine forest, E-mixed forest, bud dhairo, karma, simal, E-vir, sal	Tanahun	1	0	0	0	0	0	0	0	0	0	0	0	0	0	0	0	0	0	0	0	0	0	0	78	0	10	0	300	600	1350	8.341	22.14583397	11.24166679	45.32929993	507.097168	32.70000076	7.900000095	2400	6	0.159509584
648	222	Byas bazar	Tanahun	0	0	0	1	0	0	0	0	0	0	0	0	0	0	0	0	0	0	0	0	0	0	0	0	0	0	1	500	47	1450	5.741	22.97916603	11.59166718	45.9986763	507.5093384	33.90000153	8.699999809	2371	7	0.26515615
649	227	Byas bazar	Tanahun	0	0	0	0	0	0	0	0	1	0	0	0	0	0	0	0	0	0	0	0	0	0	0	0	0	0	1	200	45	1500	2.268	22.82500076	11.75	46.62698364	503.8916626	33.79999924	8.600000381	2393	7	0.294391781
650	249	Byas bazar	Tanahun	1	0	0	0	0	0	0	0	0	0	0	0	0	0	0	0	0	0	0	0	0	0	0	0	0	0	1	250	57	1450	6.385	22.82500076	11.75	46.62698364	503.8916626	33.79999924	8.600000381	2393	7	0.294391781
651	260	Byas bazar	Tanahun	0	0	0	1	0	0	0	0	0	0	0	0	0	0	0	0	0	0	0	0	0	0	0	0	0	0	1	800	54	1200	2.167	22.82500076	11.75	46.62698364	503.8916626	33.79999924	8.600000381	2393	7	0.210405484
652	258	Byas bazar	Tanahun	0	0	0	1	0	0	0	0	0	0	0	0	0	0	0	0	0	0	0	0	0	0	0	0	0	0	0	700	65	1250	8.084	22.04999924	11.75	47.18875122	498.2104492	32.90000153	8	2436	8	0.228216439
653	260	Byas bazar	Tanahun	0	0	0	0	0	0	0	0	1	0	0	0	0	0	0	0	0	0	0	0	0	0	0	0	0	0	1	900	45	1250	6.398	22.30416679	11.8083334	47.23332977	499.3425903	33.20000076	8.199999809	2418	7	0.228216439
654	257	Byas bazar	Tanahun	0	0	0	1	0	0	0	0	0	0	0	0	0	0	0	0	0	0	0	0	0	0	0	0	0	0	1	1300	122	1200	4.077	22.27083397	11.75833321	47.03332901	498.8006592	33.20000076	8.199999809	2417	7	0.210405484
655	363	Vimad	Tanahun	0	0	0	1	0	0	0	0	0	0	0	0	0	0	0	0	0	0	0	0	0	0	0	75	0	0	0	200	400	1450	11.603	22.59166718	11.64999962	46.59999847	502.7417297	33.5	8.5	2393	6	0.242547944
656	324	E-chilaune, katus, W- same forest	Tanahun	0	0	0	1	0	0	0	0	0	0	0	0	0	0	0	0	0	0	0	0	0	0	0	84	0	2	1	1100	550	1450	7.07	22.69583321	11.35833359	45.79973221	506.5231934	33.40000153	8.600000381	2390	6	0.20636712
657	389	E-chilaune, katus, W- same forest	Tanahun	0	0	0	0	0	0	0	0	1	0	0	0	0	0	0	0	0	0	0	0	0	0	0	94	0	5	0	500	400	1500	11.522	22.35833359	11.51666641	46.06666565	509.9903564	33	8	2349	6	0.318293154
658	407	E-chilaune, katus, W- same forest	Tanahun	1	0	0	0	0	0	0	0	0	0	0	0	0	0	0	0	0	0	0	0	0	0	0	80	0	20	0	400	350	1200	13.702	22.42083359	11.57499981	46.11553955	510.2648926	33.09999847	8	2345	5	0.215747952
659	408	Abadi way to man	Tanahun	0	0	0	0	0	0	0	0	1	0	0	0	0	0	0	0	0	0	0	0	0	0	0	0	0	0	0	500	300	1100	9.551	22.35833359	11.51666641	46.06666565	509.9903564	33	8	2349	6	0.318293154
660	467	Mix chi katus	Tanahun	0	0	0	0	0	0	0	0	1	0	0	0	0	0	0	0	0	0	0	0	0	0	0	65	0	20	0	500	250	800	9.45	22.35833359	11.51666641	46.06666565	509.9903564	33	8	2349	6	0.259928763
661	494	Chila katus	Tanahun	1	0	0	0	0	0	0	0	0	0	0	0	0	0	0	0	0	0	0	0	0	0	0	71	0	10	1	800	300	150	7.868	22.0625	11.4416666	45.7666626	509.6037903	32.70000076	7.699999809	2391	6	0.210665748
662	518	Mix hill sal	Tanahun	1	0	0	0	0	0	0	0	0	0	0	0	0	0	0	0	0	0	0	0	0	0	0	0	0	0	1	500	100	700	7.001	22.78333282	11.55000019	45.83333588	511.6787415	33.59999847	8.399999619	2294	5	0.259928763
663	576	Mixed forest (Saj, simal, botdhairo, patke, kusum	Tanahun	0	0	0	1	0	0	0	0	0	0	0	0	0	0	0	0	0	0	0	0	0	0	0	0	0	0	1	600	120	600	5.582	22.80833244	11.46666622	45.5026474	513.0870361	33.59999847	8.399999619	2265	5	0.244194523
664	601	Mix	Tanahun	1	0	0	0	0	0	0	0	0	0	0	0	0	0	0	0	0	0	0	0	0	0	0	74	0	20	0	800	1500	600	10.573	22.0625	11.4416666	45.7666626	509.6037903	32.70000076	7.699999809	2391	6	0.210665748
665	588	crop land	Tanahun	0	0	0	0	0	0	0	0	1	0	0	0	0	0	0	0	0	0	0	0	0	0	0	0	0	0	0	500	1400	350	10.95	21.35000038	11.34999943	45.95141602	504.6466064	31.79999924	7.099999905	2530	7	0.196572602
666	596	Amdada	Tanahun	0	0	0	0	0	0	0	0	1	0	0	0	0	0	0	0	0	0	0	0	0	0	0	0	0	0	1	400	1200	300	5.713	21.35000038	11.34999943	45.95141602	504.6466064	31.79999924	7.099999905	2530	7	0.196572602
667	607	Sal mix	Tanahun	0	0	0	0	0	0	0	0	1	0	0	0	0	0	0	0	0	0	0	0	0	0	0	84	0	20	0	350	1350	200	10.534	22.01666641	11.44999981	45.98393631	507.7236633	32.59999847	7.699999809	2384	6	0.217750683
668	594	Crop land	Tanahun	0	0	0	1	0	0	0	0	0	0	0	0	0	0	0	0	0	0	0	0	0	0	0	74	0	0	0	200	1450	250	20.171	22.01666641	11.44999981	45.98393631	507.7236633	32.59999847	7.699999809	2384	6	0.19535616
669	581	crop land	Tanahun	0	0	0	0	0	0	0	0	1	0	0	0	0	0	0	0	0	0	0	0	0	0	0	0	0	0	1	200	1500	100	5.511	21.75833321	11.4333334	45.91700363	507.8601685	32.29999924	7.400000095	2441	6	0.186991781
670	581	Crop	Tanahun	0	0	0	0	0	0	0	0	1	0	0	0	0	0	0	0	0	0	0	0	0	0	0	84	0	0	0	300	1200	40	9.822	22.01666641	11.44999981	45.98393631	507.7236633	32.59999847	7.699999809	2384	6	0.217750683
671	586	Cheko bhajyang	Tanahun	0	0	0	0	0	0	0	0	1	0	0	0	0	0	0	0	0	0	0	0	0	0	0	66	0	10	0	500	120	120	10.063	21.75833321	11.4333334	45.91700363	507.8601685	32.29999924	7.400000095	2441	6	0.186991781
672	599	Calotes, patther chatta	Tanahun	1	0	0	0	0	0	0	0	0	0	0	0	0	0	0	0	0	0	0	0	0	0	0	0	0	0	0	1100	800	1500	8.978	22.29583359	11.42500019	45.51792908	510.7189941	33	7.900000095	2281	5	0.186991781
673	617	Crop land	Tanahun	1	0	0	0	0	0	0	0	0	0	0	0	0	0	0	0	0	0	0	0	0	0	0	0	0	0	1	500	600	1750	6.624	22.29583359	11.42500019	45.51792908	510.7189941	33	7.900000095	2281	5	0.223071232
674	632	Syarpa	Tanahun	0	0	0	1	0	0	0	0	0	0	0	0	0	0	0	0	0	0	0	0	0	0	0	0	0	0	0	400	1500	1400	9.832	22.29583359	11.42500019	45.51792908	510.7189941	33	7.900000095	2281	5	0.223071232
675	653	E-forest sal, w- crop land	Tanahun	1	0	0	0	0	0	0	0	0	0	0	0	0	0	0	0	0	0	0	0	0	0	0	0	0	0	0	600	1450	1350	9.339	21.24166679	11.21666622	45.41160583	506.9150696	31.70000076	7	2393	7	0.162956163
676	685	W- top of hill, sal, lower utis jungle, E-Utis, 200m crop land, Mabuya macularia 1	Tanahun	1	0	0	0	0	0	0	0	0	0	0	0	0	0	0	0	0	0	0	0	0	0	0	75	0	10	0	800	1200	1450	13.693	21.50416756	11.25833321	45.21419144	507.7018433	32.09999847	7.199999809	2369	7	0.162956163
677	771	Deurali chowk	Tanahun	1	0	0	0	0	0	0	0	0	0	0	0	0	0	0	0	0	0	0	0	0	0	0	69	0	0	0	800	1500	800	10.229	20.74166679	11.13333321	45.07422256	505.2939453	31.20000076	6.5	2389	7	0.196413696
678	779	crop land	Tanahun	0	0	0	1	0	0	0	0	0	0	0	0	0	0	0	0	0	0	0	0	0	0	0	0	0	0	1	650	1750	600	7.004	20.74166679	11.13333321	45.07422256	505.2939453	31.20000076	6.5	2389	7	0.196413696
679	826	Vulture nest-2, simal	Tanahun	0	0	0	1	0	0	0	0	0	0	0	0	0	0	0	0	0	0	0	0	0	0	0	0	0	0	0	500	1350	1450	8.735	20.35833359	11.19999981	45.90163803	498.2096863	30.60000038	6.199999809	2461	7	0.215347946
680	830	Crop land	Tanahun	0	0	0	0	0	0	0	0	1	0	0	0	0	0	0	0	0	0	0	0	0	0	0	0	0	0	0	400	1450	1250	8.997	19.92916679	11.02500057	45.55784988	503.6704407	30.10000038	5.900000095	2445	7	0.244380817
681	775	Crop land	Tanahun	1	0	0	0	0	0	0	0	0	0	0	0	0	0	0	0	0	0	0	0	0	0	0	0	0	0	1	350	120	200	5.692	21.32500076	11.21666622	45.22849274	505.9846497	31.89999962	7.099999905	2349	7	0.214476719
682	734	Khilang , Gum bahadur thapa	Tanahun	0	0	0	1	0	0	0	0	0	0	0	0	0	0	0	0	0	0	0	0	0	0	0	0	0	0	0	200	600	500	7.73	21.49583244	11.25833321	45.21419144	506.8775024	32.09999847	7.199999809	2325	6	0.174454793
683	719	Roosting site of vulture	Tanahun	0	0	0	0	0	0	0	0	1	0	0	0	0	0	0	0	0	0	0	0	0	0	0	0	0	0	0	250	1500	1100	14.179	21.49583244	11.25833321	45.21419144	506.8775024	32.09999847	7.199999809	2325	6	0.174454793
684	721	Danda thok, Ghiring 3	Tanahun	0	0	0	0	0	0	0	0	1	0	0	0	0	0	0	0	0	0	0	0	0	0	0	0	0	0	0	500	1200	600	12.473	21.8125	11.32499981	45.29999924	508.5054932	32.5	7.5	2257	6	0.196435615
685	743	Crop land	Tanahun	1	0	0	0	0	0	0	0	0	0	0	0	0	0	0	0	0	0	0	0	0	0	0	0	0	0	0	250	1750	800	7.272	21.80833435	11.3166666	45.26666641	508.0749512	32.5	7.5	2250	6	0.209852055
686	720	crop land	Tanahun	1	0	0	0	0	0	0	0	0	0	0	0	0	0	0	0	0	0	0	0	0	0	0	0	0	0	1	250	11	500	5.856	21.66250038	11.32500076	45.11952209	506.9029236	32.40000153	7.300000191	2267	6	0.223695889
687	720	Hatiya ghiring	Tanahun	0	0	0	0	0	0	0	0	1	0	0	0	0	0	0	0	0	0	0	0	0	0	0	0	0	0	1	900	2	450	5.852	21.66250038	11.32500076	45.11952209	506.9029236	32.40000153	7.300000191	2267	6	0.223695889
688	693	Ghiring sundhara	Tanahun	0	0	0	0	0	0	0	0	1	0	0	0	0	0	0	0	0	0	0	0	0	0	0	0	0	0	1	1200	10	600	4.549	21.66250038	11.32500076	45.11952209	506.9029236	32.40000153	7.300000191	2267	6	0.214668497
689	665	Sal forest	Tanahun	0	0	0	1	0	0	0	0	0	0	0	0	0	0	0	0	0	0	0	0	0	0	0	48	0	5	0	350	1250	200	11.118	21.77916718	11.35833359	45.25232315	508.2432251	32.5	7.400000095	2227	6	0.290323287
690	641	sal forest	Tanahun	0	0	0	0	0	0	0	0	1	0	0	0	0	0	0	0	0	0	0	0	0	0	0	0	0	0	0	150	12	500	20.32	21.97916603	11.35833359	45.25232315	508.0866699	32.70000076	7.599999905	2180	5	0.290323287
691	642	sal forest	Tanahun	0	0	0	0	0	0	0	0	1	0	0	0	0	0	0	0	0	0	0	0	0	0	0	68	0	0	1	300	1250	500	7.068	21.97916603	11.35833359	45.25232315	508.0866699	32.70000076	7.599999905	2180	5	0.197605476
692	640	Kholang thanti CF	Tanahun	1	0	0	0	0	0	0	0	0	0	0	0	0	0	0	0	0	0	0	0	0	0	0	0	0	10	1	500	350	400	5.098	21.71249962	11.3083334	45.23333359	507.5436401	32.40000153	7.400000095	2218	6	0.197605476
693	643	Sal forest	Tanahun	1	0	0	0	0	0	0	0	0	0	0	0	0	0	0	0	0	0	0	0	0	0	0	0	0	10	1	1100	450	500	4.86	21.71249962	11.3083334	45.23333359	507.5436401	32.40000153	7.400000095	2218	6	0.197605476
694	646	Ghiring deurali	Tanahun	1	0	0	0	0	0	0	0	0	0	0	0	0	0	0	0	0	0	0	0	0	0	0	0	0	0	1	500	500	600	4.852	21.71249962	11.3083334	45.23333359	507.5436401	32.40000153	7.400000095	2218	6	0.197605476
695	663	Crop land	Tanahun	0	0	0	0	0	0	0	0	1	0	0	0	0	0	0	0	0	0	0	0	0	0	0	0	0	0	1	500	23	800	4.728	21.74166679	11.35000038	45.39999771	505.5142822	32.40000153	7.400000095	2240	5	0.138427392
696	653	crop land	Tanahun	0	0	0	0	0	0	0	0	1	0	0	0	0	0	0	0	0	0	0	0	0	0	0	0	0	0	1	600	23	500	3.269	21.74166679	11.35000038	45.39999771	505.5142822	32.40000153	7.400000095	2240	5	0.138427392
697	650	crop land	Tanahun	0	0	0	0	0	0	0	0	0	0	0	0	0	1	0	0	0	0	0	0	0	0	0	0	0	0	0	500	25	450	14.302	21.74166679	11.35000038	45.39999771	505.5142822	32.40000153	7.400000095	2240	5	0.138427392
698	640	Patha ta	Tanahun	0	0	0	1	0	0	0	0	0	0	0	0	0	0	0	0	0	0	0	0	0	0	0	0	0	0	1	800	24	600	7.534	21.74166679	11.35000038	45.39999771	505.5142822	32.40000153	7.400000095	2240	5	0.138427392
699	632	Mixed forest-S including simal, N- top of hill sal,	Tanahun	0	0	0	0	0	0	0	0	1	0	0	0	0	0	0	0	0	0	0	0	0	0	0	0	0	0	0	450	56	650	8.334	22.09166718	11.30000019	44.84126663	511.2766113	32.90000153	7.699999809	2118	5	0.172389045
700	603	crop land	Tanahun	1	0	0	0	0	0	0	0	0	0	0	0	0	0	0	0	0	0	0	0	0	0	0	0	0	10	0	600	550	350	10.957	22.09166718	11.30000019	44.84126663	511.2766113	32.90000153	7.699999809	2118	5	0.168249309
701	431	crop land	Tanahun	0	0	0	0	0	0	0	0	1	0	0	0	0	0	0	0	0	0	0	0	0	0	0	0	0	0	1	150	51	500	4.693	22.63750076	11.35833359	44.89459991	512.9776001	33.59999847	8.300000191	2047	5	0.207758904
702	396	mixed frorest	Tanahun	0	0	0	1	0	0	0	0	0	0	0	0	0	0	0	0	0	0	0	0	0	0	0	0	0	0	0	200	41	1100	8.932	22.92499924	11.39999962	44.70588303	515.9655762	34	8.5	2049	4	0.207758904
703	341	Baidi	Tanahun	1	0	0	0	0	0	0	0	0	0	0	0	0	0	0	0	0	0	0	0	0	0	0	0	0	0	1	300	52	500	7.453	22.92499924	11.39999962	44.70588303	515.9655762	34	8.5	2049	4	0.207758904
704	302	stool sample 5	Tanahun	1	0	0	0	0	0	0	0	0	0	0	0	0	0	0	0	0	0	0	0	0	0	0	0	0	0	1	500	12	400	6.213	23.18333435	11.48333359	44.85676956	516.4975586	34.29999924	8.699999809	2070	4	0.207758904
705	195	Baidi phanta	Tanahun	0	0	0	0	0	0	0	0	1	0	0	0	0	0	0	0	0	0	0	0	0	0	0	0	0	0	1	500	21	600	7.213	20.90833282	11.1833334	46.21212006	502.6558533	31.10000038	6.900000095	2781	7	0.225769863
706	236	Kaligandaki corridor	Tanahun	0	0	0	0	0	0	0	0	1	0	0	0	0	0	0	0	0	0	0	0	0	0	0	87	0	10	0	400	1250	500	12.866	21.83749962	11.34166622	46.10433578	505.092804	32.29999924	7.699999809	2585	6	0.162145212
707	603	Bazar, Lekhnath adasa chowk to nirmal pokhari	Kaski	1	0	0	0	0	0	0	0	0	0	0	0	0	0	0	0	0	0	0	0	0	0	0	0	0	0	0	600	41	500	1.225	21.79583359	11.97500038	47.90000153	495.58255	32.29999924	7.300000191	2804	6	0.190912336
708	610	Bazar, Lekhnath adasa chowk to nirmal pokhari	Kaski	1	0	0	0	0	0	0	0	0	0	0	0	0	0	0	0	0	0	0	0	0	0	0	0	0	0	0	500	41	450	1.456	21.79583359	11.97500038	47.90000153	495.58255	32.29999924	7.300000191	2804	6	0.289665759
709	616	Bazar, Lekhnath adasa chowk to nirmal pokhari	Kaski	0	0	0	1	0	0	0	0	0	0	0	0	0	0	0	0	0	0	0	0	0	0	0	0	0	0	0	500	74	800	0.872	21.62916756	11.90833282	47.82463455	495.3302917	32.09999847	7.199999809	2847	6	0.289665759
710	717	Chilaune, katus, bhorlo forest	Kaski	0	0	0	0	0	0	0	0	1	0	0	0	0	0	0	0	0	0	0	0	0	0	0	0	0	0	1	800	1750	200	7.553	20.35000038	11.61666679	47.60928726	491.7686157	30.60000038	6.199999809	2751	7	0.241871238
711	759	E-crop land, organge, W-kharbari, S-Chilaune, katus, N-Chilaune katus	Kaski	0	0	0	0	0	0	0	0	1	0	0	0	0	0	0	0	0	0	0	0	0	0	0	61	0	10	1	350	1400	150	6.991	20.40416718	11.54166603	47.3019104	494.1221008	30.60000038	6.199999809	2770	7	0.223315075
712	799	E- khar bari, W-bans ghari, N-Katus chilaune, S-bamboo	Kaski	1	0	0	0	0	0	0	0	0	0	0	0	0	0	0	0	0	0	0	0	0	0	0	68	0	0	0	200	1200	200	10.225	21.19583321	11.84166622	47.94197083	492.9847107	31.5	6.800000191	2933	7	0.257109582
713	874	All direction, katus, chilaune forest	Kaski	0	0	0	0	0	0	0	0	0	0	0	0	0	1	0	0	0	0	0	0	0	0	0	69	0	10	0	150	1350	300	8.619	20.35000038	11.61666679	47.60928726	491.7686157	30.60000038	6.199999809	2751	7	0.241871238
714	939	Fgairi gaun	Kaski	1	0	0	0	0	0	0	0	0	0	0	0	0	0	0	0	0	0	0	0	0	0	0	0	0	0	1	200	1450	500	4.515	20.35000038	11.61666679	47.60928726	491.7686157	30.60000038	6.199999809	2751	7	0.241871238
715	944	Crop land	Kaski	0	0	0	0	0	0	0	0	1	0	0	0	0	0	0	0	0	0	0	0	0	0	0	0	0	0	1	300	1450	1100	3.775	20.35000038	11.61666679	47.60928726	491.7686157	30.60000038	6.199999809	2751	7	0.238243833
716	922	Layade same maidan (crop land)	Kaski	0	0	0	1	0	0	0	0	0	0	0	0	0	0	0	0	0	0	0	0	0	0	0	0	0	0	0	1100	1200	400	8.01	20.35000038	11.61666679	47.60928726	491.7686157	30.60000038	6.199999809	2751	7	0.238243833
717	955	crop land	Kaski	1	0	0	0	0	0	0	0	0	0	0	0	0	0	0	0	0	0	0	0	0	0	0	0	0	0	1	400	800	600	4.035	20.15833282	11.61666679	47.60929108	491.4442139	30.39999962	6	2696	7	0.23412329
718	805	Deurali	Tanahun	1	0	0	0	0	0	0	0	0	0	0	0	0	0	0	0	0	0	0	0	0	0	0	0	0	0	0	600	1500	800	9.539	20.74166679	11.13333321	45.07422256	505.2939453	31.20000076	6.5	2389	7	0.196413696
719	822	Ghelung crop land	Tanahun	0	0	0	0	0	0	0	0	1	0	0	0	0	0	0	0	0	0	0	0	0	0	0	0	0	0	1	800	1450	450	5.209	20.75833321	11.11666679	45.37414932	504.7314148	31.10000038	6.599999905	2408	8	0.14867124
720	834	crop land	Tanahun	1	0	0	0	0	0	0	0	0	0	0	0	0	0	0	0	0	0	0	0	0	0	0	0	0	0	1	450	1200	800	4.217	21.10833359	11.16666698	45.39295578	505.0914917	31.5	6.900000095	2408	7	0.14867124
721	831	N-vir, phedi ma chilaune jungle, S-crop land, S-100m gorge, E-vir, W- crop land	Tanahun	1	0	0	0	0	0	0	0	0	0	0	0	0	0	0	0	0	0	0	0	0	0	0	0	0	0	0	600	1200	650	13.209	21.10833359	11.16666698	45.39295578	505.0914917	31.5	6.900000095	2408	7	0.237120554
722	859	NW- Mokshya bari private forest, ES- crop land	Tanahun	0	0	0	0	0	0	0	0	1	0	0	0	0	0	0	0	0	0	0	0	0	0	0	0	0	0	0	800	1750	600	10.692	20.9375	11.125	45.22357941	506.0009155	31.29999924	6.699999809	2411	8	0.237120554
723	826	Crop land, Gug bahadur Gurung, Rishing 8, 5 goats 2075, Jag bahadur gurung rishing 8, 3 goats killed	Tanahun	0	0	0	0	0	0	0	0	1	0	0	0	0	0	0	0	0	0	0	0	0	0	0	0	0	0	1	500	50	900	6.901	22.54999924	11.26666641	45.24765778	510.4543457	33.20000076	8.300000191	2289	6	0.209158897
724	884	crop land	Tanahun	0	0	0	0	0	0	0	0	0	0	0	0	0	1	0	0	0	0	0	0	0	0	0	0	0	0	0	400	40	500	12.107	21.75	11.1833334	45.27665329	508.3887329	32.20000076	7.5	2400	7	0.209158897
725	938	E-S-vir, N-Chilaune katus jungle, W-Chilaune, katus, bot dhairo	Tanahun	0	0	0	1	0	0	0	0	0	0	0	0	0	0	0	0	0	0	0	0	0	0	0	74	0	0	0	550	1100	400	15.252	21.75	11.1833334	45.27665329	508.3887329	32.20000076	7.5	2400	7	0.209158897
726	976	E-W, N, S-chilaune, sallo	Tanahun	1	0	0	0	0	0	0	0	0	0	0	0	0	0	0	0	0	0	0	0	0	0	0	75	0	0	0	650	1000	550	14.292	21.75	11.1833334	45.27665329	508.3887329	32.20000076	7.5	2400	7	0.209158897
727	1000	E-W, N, S-chilaune, sallo	Tanahun	0	0	0	0	0	0	0	0	1	0	0	0	0	0	0	0	0	0	0	0	0	0	0	0	0	0	1	800	1100	650	8.577	22.54999924	11.26666641	45.24765778	510.4543457	33.20000076	8.300000191	2289	6	0.209158897
728	1002	Ajambari mandir	Tanahun	0	0	0	0	0	0	0	0	1	0	0	0	0	0	0	0	0	0	0	0	0	0	0	78	0	15	1	850	1200	800	7.076	22.04583359	11.17500019	45.06048584	508.9894409	32.59999847	7.800000191	2353	6	0.182460278
729	1552	Rishing ward 8	Kaski	0	0	0	0	0	0	0	0	1	0	0	0	0	0	0	0	0	0	0	0	0	0	0	0	0	0	0	400	1500	500	8.419	19.12083244	13.42500019	54.35222626	441.811676	30.39999962	5.699999809	2670	6	0.234268486
730	1009	crop land	Tanahun	0	0	0	0	0	0	0	0	1	0	0	0	0	0	0	0	0	0	0	0	0	0	0	64	0	10	0	500	1200	400	15.114	21.96666718	11.1833334	45.09408569	508.314209	32.5	7.699999809	2354	7	0.167254791
731	968	Crop land	Tanahun	1	0	0	0	0	0	0	0	0	0	0	0	0	0	0	0	0	0	0	0	0	0	0	58	0	0	0	550	1100	500	16.164	22.35833359	11.21666718	45.04685593	510.782959	33	8.100000381	2308	6	0.205528766
732	854	crop land	Tanahun	1	0	0	0	0	0	0	0	0	0	0	0	0	0	0	0	0	0	0	0	0	0	0	0	0	0	0	350	1500	400	13.334	22.50416756	11.22500038	44.89999771	509.9173584	33.20000076	8.199999809	2304	6	0.195465758
733	776	E-crop land, N,S,W-sal forest	Tanahun	1	0	0	0	0	0	0	0	0	0	0	0	0	0	0	0	0	0	0	0	0	0	0	0	0	10	0	300	1600	350	14.066	22.30833435	11.23333359	45.29569626	507.3363342	32.90000153	8.100000381	2308	6	0.177315071
734	759	crop land	Tanahun	0	0	0	1	0	0	0	0	0	0	0	0	0	0	0	0	0	0	0	0	0	0	0	88	0	15	0	450	1400	300	9.926	20.72916603	11.02499962	45.18442535	501.2686462	31	6.599999905	2392	9	0.211597264
735	733	E-crop land, others-katus, sal	Tanahun	0	0	0	0	0	0	0	0	1	0	0	0	0	0	0	0	0	0	0	0	0	0	0	84	0	0	0	500	1500	450	9.312	20.80833435	11.0666666	45.35519028	502.0179138	31.10000038	6.699999809	2377	9	0.169698626
736	631	Dhungade crop land	Tanahun	1	0	0	0	0	0	0	0	0	0	0	0	0	0	0	0	0	0	0	0	0	0	0	0	0	0	0	200	1600	600	11.06	20.80833435	11.0666666	45.35519028	502.0179138	31.10000038	6.699999809	2377	9	0.217660278
737	664	Taluka resident area	Tanahun	0	0	0	0	0	0	0	0	0	0	0	0	0	1	0	0	0	0	0	0	0	0	0	45	0	0	0	250	1400	800	11.571	21.54999924	11.13333416	45.25745392	504.7276611	32	7.400000095	2366	8	0.18407397
738	649	Chalise, 100m n-sal, bot dhairo, chilaune	Tanahun	0	0	0	1	0	0	0	0	0	0	0	0	0	0	0	0	0	0	0	0	0	0	0	94	0	10	0	350	1500	600	8.907	21.54999924	11.13333416	45.25745392	504.7276611	32	7.400000095	2366	8	0.18407397
739	616	Crop land	Tanahun	0	0	0	0	0	0	0	0	1	0	0	0	0	0	0	0	0	0	0	0	0	0	0	91	0	0	0	200	1200	900	15.473	22.23333359	11.21666718	45.04685211	506.7334595	32.90000153	8	2299	7	0.158890411
740	605	sal, saj, bot dhairo, katus, 100 E- crop land	Tanahun	1	0	0	0	0	0	0	0	0	0	0	0	0	0	0	0	0	0	0	0	0	0	0	78	0	0	0	150	900	500	8.778	22.23333359	11.21666718	45.04685211	506.7334595	32.90000153	8	2299	7	0.222106844
741	698	E-sal, chilaune jungle, W-crop land	Tanahun	0	0	0	0	0	0	0	0	1	0	0	0	0	0	0	0	0	0	0	0	0	0	0	0	0	0	0	300	850	550	9.961	21.69166756	11.1833334	45.27665329	504.7043762	32.20000076	7.5	2333	8	0.183616444
742	740	All direction Chilaune, katus, sal mixed jungle	Tanahun	0	0	0	0	0	0	0	0	1	0	0	0	0	0	0	0	0	0	0	0	0	0	0	85	0	10	0	500	450	650	14.837	22.16250038	11.22500038	45.08032227	505.6684265	32.79999924	7.900000095	2294	7	0.183616444
743	901	All direction Chilaune, katus, sal mixed jungle	Tanahun	1	0	0	0	0	0	0	0	0	0	0	0	0	0	0	0	0	0	0	0	0	0	0	94	0	10	0	400	700	500	18.296	20.84166718	11.0666666	45.35519028	500.7668457	31.10000038	6.699999809	2359	9	0.216465756
744	910	Suke jamin	Tanahun	1	0	0	0	0	0	0	0	0	0	0	0	0	0	0	0	0	0	0	0	0	0	0	89	0	0	0	600	1100	500	21.797	20.84166718	11.0666666	45.35519028	500.7668457	31.10000038	6.699999809	2359	9	0.216465756
745	989	Char ghare	Tanahun	1	0	0	0	0	0	0	0	0	0	0	0	0	0	0	0	0	0	0	0	0	0	0	0	0	0	0	800	50	400	8.519	21.93333244	11.1833334	45.09408569	506.5674744	32.5	7.699999809	2339	7	0.151561648
746	986	Gorge, sal, jamun	Tanahun	1	0	0	0	0	0	0	0	0	0	0	0	0	0	0	0	0	0	0	0	0	0	0	91	0	10	0	500	1100	350	13.482	22.09166718	11.15000057	45.14170456	507.2377625	32.59999847	7.900000095	2344	7	0.165238351
747	963	W-crop land, E-buddhairo, not so good jungle	Tanahun	1	0	0	0	0	0	0	0	0	0	0	0	0	0	0	0	0	0	0	0	0	0	0	94	0	10	1	450	1000	300	4.848	22.09166718	11.15000057	45.14170456	507.2377625	32.59999847	7.900000095	2344	7	0.165238351
748	947	Setang	Tanahun	0	0	0	0	0	0	0	0	1	0	0	0	0	0	0	0	0	0	0	0	0	0	0	88	0	10	0	600	1100	200	36.747	22.09166718	11.15000057	45.14170456	507.2377625	32.59999847	7.900000095	2344	7	0.226402745
749	945	crop land	Tanahun	0	0	0	1	0	0	0	0	0	0	0	0	0	0	0	0	0	0	0	0	0	0	0	87	0	12	0	800	1200	250	14.933	22.33749962	11.1916666	44.94645309	510.0094604	33	8.100000381	2336	7	0.221687675
750	843	E-vir, sal, katus forest	Tanahun	0	0	0	0	0	0	0	0	1	0	0	0	0	0	0	0	0	0	0	0	0	0	0	85	0	10	0	200	1500	300	9.838	20.98333359	11.0666666	45.35519028	499.4967041	31.29999924	6.900000095	2340	9	0.19336164
751	871	E-vir, sal katus forest, W-deep gorge	Tanahun	0	0	0	0	0	0	0	0	1	0	0	0	0	0	0	0	0	0	0	0	0	0	0	84	0	12	0	150	1200	450	11.886	21.07916641	11.0583334	45.32104111	500.1611328	31.39999962	7	2359	9	0.199465752
752	898	E-vir, W-gorge, S-sal forest	Tanahun	1	0	0	0	0	0	0	0	0	0	0	0	0	0	0	0	0	0	0	0	0	0	0	0	0	0	0	300	1400	1400	19.467	20.53333282	10.96666718	45.31680298	499.5376587	30.70000076	6.5	2305	9	0.199465752
753	915	E-sal forest, 500E seti river	Tanahun	0	0	0	0	0	0	0	0	1	0	0	0	0	0	0	0	0	0	0	0	0	0	0	0	0	0	1	500	1000	1100	3.108	23.30416679	11.47500038	45.35573196	511.7148743	34.29999924	9	2370	6	0.196049318
754	914	E-sal forest, 400E seti river	Tanahun	0	0	0	1	0	0	0	0	0	0	0	0	0	0	0	0	0	0	0	0	0	0	0	0	0	0	1	400	1100	1400	3.163	23.30416679	11.47500038	45.35573196	511.7148743	34.29999924	9	2370	6	0.196049318
755	896	Crop land	Tanahun	1	0	0	0	0	0	0	0	0	0	0	0	0	0	0	0	0	0	0	0	0	0	0	0	0	0	0	600	1300	1600	1.737	23.17916679	11.54166698	45.80026627	509.2840881	34.09999847	8.899999619	2374	6	0.224482194
756	689	NESW-sal jungle	Tanahun	0	0	0	0	0	0	0	0	1	0	0	0	0	0	0	0	0	0	0	0	0	0	0	0	0	0	0	500	1400	1000	11.843	23.125	11.5666666	45.71805191	509.2797852	34.09999847	8.800000191	2374	6	0.224482194
757	635	Crop land	Tanahun	0	0	0	0	0	0	0	0	1	0	0	0	0	0	0	0	0	0	0	0	0	0	0	86	0	0	0	800	1500	1100	10.72	23.125	11.5666666	45.71805191	509.2797852	34.09999847	8.800000191	2374	6	0.224482194
758	423	E- crop land, W-katus chilaune jungle	Tanahun	0	0	0	1	0	0	0	0	0	0	0	0	0	0	0	0	0	0	0	0	0	0	0	0	0	0	0	450	1400	1300	1.306	22.92083359	11.64166641	46.19708633	507.3794556	33.90000153	8.699999809	2381	7	0.273934245
759	299	W-jungle-chilaune, sal, padke, saj, E-200m resident area	Tanahun	0	0	0	0	0	0	0	0	1	0	0	0	0	0	0	0	0	0	0	0	0	0	0	68	0	0	0	600	1700	1400	8.895	22.92083359	11.64166641	46.19708633	507.3794556	33.90000153	8.699999809	2381	7	0.273934245
760	177	Seti river	Tanahun	0	0	0	0	0	0	0	0	1	0	0	0	0	0	0	0	0	0	0	0	0	0	0	0	0	0	0	800	1500	1500	8.294	23.03750038	10.99166679	44.32123566	509.3361511	33.79999924	9	2253	7	0.236736983
761	173	Mattighat	Tanahun	1	0	0	0	0	0	0	0	0	0	0	0	0	0	0	0	0	0	0	0	0	0	0	88	0	0	0	400	1200	1600	10.089	23.03750038	10.99166679	44.32123566	509.3361511	33.79999924	9	2253	7	0.236736983
762	207	Masti khola gaun (Devghat siddha CF) Lok bahadur thakuri	Tanahun	0	0	0	0	0	0	0	0	1	0	0	0	0	0	0	0	0	0	0	0	0	0	0	68	0	10	1	550	1400	1700	3.728	22.70416641	10.97500038	44.43319702	507.2181702	33.40000153	8.699999809	2234	7	0.24136439
763	220	E-W-vir sal, saj, kyamuno, amala, S-crop land, but left	Tanahun	0	0	0	1	0	0	0	0	0	0	0	0	0	0	0	0	0	0	0	0	0	0	0	84	0	0	0	400	850	1500	9.28	22.44583321	10.9416666	44.47831726	506.1596069	33	8.399999619	2218	8	0.237413704
764	356	E-vir-khayer, sal, W-sal, khayer, samala, more ivasive spps, S-sallo, saj	Tanahun	1	0	0	0	0	0	0	0	0	0	0	0	0	0	0	0	0	0	0	0	0	0	0	0	0	0	1	250	700	850	4.713	21.51250076	11.15833378	45.17543793	505.2097778	32	7.300000191	2346	8	0.200980827
765	476	W-katus, saj, sal, chilaune, E-vir ma sal jungle	Tanahun	1	0	0	0	0	0	0	0	0	0	0	0	0	0	0	0	0	0	0	0	0	0	0	0	0	0	1	300	950	500	7.159	21.51250076	11.15833378	45.17543793	505.2097778	32	7.300000191	2346	8	0.200980827
766	538	E,W,E-crop land, s-vir, sal, saj jungle	Tanahun	1	0	0	0	0	0	0	0	0	0	0	0	0	0	0	0	0	0	0	0	0	0	0	75	0	0	0	300	1100	400	11.276	21.59583282	11.1916666	45.12769318	506.7250366	32.09999847	7.300000191	2339	7	0.190180823
767	633	crop land (lapsi, pineapple, dale grass)	Tanahun	0	0	0	0	0	0	0	0	1	0	0	0	0	0	0	0	0	0	0	0	0	0	0	0	0	0	0	200	1250	400	9.76	20.18333435	10.75	44.79166794	498.0431519	30.29999924	6.300000191	2155	9	0.276484936
768	718	Crop land	Tanahun	0	0	0	1	0	0	0	0	0	0	0	0	0	0	0	0	0	0	0	0	0	0	0	0	0	0	0	250	1400	350	21.704	20.18333435	10.75	44.79166794	498.0431519	30.29999924	6.300000191	2155	9	0.276484936
769	800	kuwa	Tanahun	0	0	0	0	0	0	0	0	1	0	0	0	0	0	0	0	0	0	0	0	0	0	0	0	0	0	1	800	1350	200	3.026	22.66666603	11.3166666	44.90740967	512.1049805	33.5	8.300000191	2213	6	0.168731511
770	801	crop land	Tanahun	0	0	0	0	0	0	0	0	1	0	0	0	0	0	0	0	0	0	0	0	0	0	0	0	0	0	1	400	1450	300	6.321	22.66666603	11.3166666	44.90740967	512.1049805	33.5	8.300000191	2213	6	0.168731511
771	929	crop land	Tanahun	1	0	0	0	0	0	0	0	0	0	0	0	0	0	0	0	0	0	0	0	0	0	0	84	0	0	0	200	1200	450	12.503	20.5	10.6833334	44.70013809	499.1766052	30.60000038	6.699999809	2148	10	0.255915076
772	1002	Ghorbaidi	Tanahun	0	0	0	1	0	0	0	0	0	0	0	0	0	0	0	0	0	0	0	0	0	0	0	0	0	0	1	500	120	1400	6.421	20.17499924	10.63333321	44.49093246	496.8560181	30.29999924	6.400000095	2121	10	0.2913315
773	1046	chilaune, katus, sal jungle	Tanahun	0	0	0	0	0	0	0	0	1	0	0	0	0	0	0	0	0	0	0	0	0	0	0	90	0	15	0	400	700	700	9.902	19.91666603	10.58333302	44.46778488	494.9992371	30	6.199999809	2097	10	0.263528764
774	1111	E- up crop land, s-vir, chilaune katus, champ	Tanahun	0	0	0	1	0	0	0	0	0	0	0	0	0	0	0	0	0	0	0	0	0	0	0	0	0	0	0	600	600	700	9.467	20.33333397	10.66666698	44.44444656	497.1296387	30.5	6.5	2104	10	0.26479727
775	1136	E- up crop land, s-vir, chilaune katus, champ	Tanahun	0	0	0	0	0	0	0	0	1	0	0	0	0	0	0	0	0	0	0	0	0	0	0	0	0	15	0	500	900	950	24.027	20.33333397	10.66666698	44.44444656	497.1296387	30.5	6.5	2104	10	0.26479727
776	1135	E-crop land, w-chilaune, katus, bilaune	Tanahun	1	0	0	0	0	0	0	0	0	0	0	0	0	0	0	0	0	0	0	0	0	0	0	68	0	0	0	500	1250	1250	8.39	19.21666718	10.44999981	44.27965927	492.5690002	29.20000076	5.599999905	2054	9	0.26479727
777	1127	crop land	Tanahun	0	0	0	0	0	0	0	0	1	0	0	0	0	0	0	0	0	0	0	0	0	0	0	0	0	0	0	450	1400	1200	17.572	19.45000076	10.53333282	44.63276672	490.4126282	29.39999962	5.800000191	2064	10	0.215224653
778	1074	s-vir, S-N-crop land	Tanahun	0	0	0	0	0	0	0	0	1	0	0	0	0	0	0	0	0	0	0	0	0	0	0	68	0	10	0	800	1350	1400	8.335	19.05416679	10.49166679	44.4562149	488.0688171	29	5.400000095	2043	9	0.218109593
779	1049	s-vir, S-N-crop land	Tanahun	1	0	0	0	0	0	0	0	0	0	0	0	0	0	0	0	0	0	0	0	0	0	0	74	0	0	0	500	1450	1200	8.335	19.05416679	10.49166679	44.4562149	488.0688171	29	5.400000095	2043	9	0.218109593
780	1075	Crop land	Tanahun	0	0	0	0	0	0	0	0	0	0	1	0	0	0	0	0	0	0	0	0	0	0	0	0	0	0	0	600	1450	1350	8.295	21.93333244	10.89999962	44.3089447	505.5030212	32.5	7.900000095	2187	8	0.206536993
781	1093	water source, e-chilaune, babiyo, s-gorge of khola, N-maleto, chilaue, katus, W-500m crop land	Tanahun	0	0	0	0	0	0	0	0	1	0	0	0	0	0	0	0	0	0	0	0	0	0	0	0	0	0	0	900	1500	1450	8.295	21.93333244	10.89999962	44.3089447	505.5030212	32.5	7.900000095	2187	8	0.206536993
782	1114	sal jungle	Tanahun	0	0	0	0	0	0	0	0	1	0	0	0	0	0	0	0	0	0	0	0	0	0	0	0	0	0	0	500	1750	1450	8.295	21.93333244	10.89999962	44.3089447	505.5030212	32.5	7.900000095	2187	8	0.206536993
783	1087	E-vir, 200m s- crop land	Tanahun	0	0	0	1	0	0	0	0	0	0	0	0	0	0	0	0	0	0	0	0	0	0	0	0	0	0	0	400	1450	300	8.295	21.93333244	10.89999962	44.3089447	505.5030212	32.5	7.900000095	2187	8	0.206536993
784	1041	all vir (chilaune katus)	Tanahun	0	0	0	0	0	0	0	0	1	0	0	0	0	0	0	0	0	0	0	0	0	0	0	0	0	0	0	650	1250	1200	8.295	21.93333244	10.89999962	44.3089447	505.5030212	32.5	7.900000095	2187	8	0.206536993
785	931	crop land, w-vir	Tanahun	1	0	0	0	0	0	0	0	0	0	0	0	0	0	0	0	0	0	0	0	0	0	0	0	0	0	0	850	1200	1500	12.547	20.29999924	10.66666698	44.44444656	495.782196	30.39999962	6.400000095	2110	10	0.277093142
786	848	Mudre, crop land	Tanahun	0	0	0	0	0	0	0	0	0	0	0	0	0	1	0	0	0	0	0	0	0	0	0	0	0	0	0	500	1250	1200	13.29	19.19583321	10.49166679	44.4562149	490.4147644	29.10000038	5.5	2055	10	0.277093142
787	805	Mudre, crop land	Tanahun	0	0	0	1	0	0	0	0	0	0	0	0	0	0	0	0	0	0	0	0	0	0	0	0	0	0	0	400	1400	1100	9.266	21.57916641	10.84166718	44.43305969	502.0705261	32	7.599999905	2182	9	0.277093142
788	670	crop land (orange tree)	Tanahun	0	0	0	0	0	0	0	0	1	0	0	0	0	0	0	0	0	0	0	0	0	0	0	85	0	10	1	300	1500	1100	7.562	21.99583244	10.84166718	44.25170135	503.6794434	32.5	8	2207	8	0.309249312
789	630	Crop land	Tanahun	0	0	0	0	0	0	0	0	1	0	0	0	0	0	0	0	0	0	0	0	0	0	0	0	0	0	1	200	1200	1200	6.516	21.77499962	11.01666641	44.96598434	505.7914734	32.20000076	7.699999809	2340	9	0.202035621
790	552	crop land	Tanahun	0	0	0	0	0	0	0	0	1	0	0	0	0	0	0	0	0	0	0	0	0	0	0	0	0	0	1	250	1100	400	3.423	21.75	10.96666622	44.94535446	504.961731	32.09999847	7.699999809	2326	9	0.195668489
791	483	crop land	Tanahun	0	0	0	1	0	0	0	0	0	0	0	0	0	0	0	0	0	0	0	0	0	0	0	0	0	0	0	300	120	500	8.477	21.04583359	10.84166718	44.98616791	501.6810913	31.20000076	7.099999905	2305	9	0.264347941
792	461	crop land	Tanahun	1	0	0	0	0	0	0	0	0	0	0	0	0	0	0	0	0	0	0	0	0	0	0	74	0	10	1	300	800	600	6.267	21.04583359	10.84166718	44.98616791	501.6810913	31.20000076	7.099999905	2305	9	0.264347941
793	634	E-saj, khirro, bot dhairo, w-vir, saj, ot dhairo, sal, s-gorge- sal and saj, N-300m crop land	Tanahun	1	0	0	0	0	0	0	0	0	0	0	0	0	0	0	0	0	0	0	0	0	0	0	68	0	0	1	1100	1100	550	6.562	21.61249924	10.97500038	45.35124207	492.8909302	31.89999962	7.699999809	2174	9	0.205712333
794	709	NSWE-vir-saj, sal, bot dhairo, chilaune	Tanahun	0	0	0	1	0	0	0	0	0	0	0	0	0	0	0	0	0	0	0	0	0	0	0	85	0	0	0	500	1400	650	17.68	21.00416565	10.9416666	45.40110779	489.3244629	31.20000076	7.099999905	2141	10	0.223364383
795	1076	water sources, W-bot dhairo, chilaune jungle, S-crop land, E-crop land, gorge	Tanahun	0	0	0	0	0	0	0	0	1	0	0	0	0	0	0	0	0	0	0	0	0	0	0	0	0	0	1	1100	1100	400	8.218	19.53750038	10.82499981	45.86864471	479.7732544	29.39999962	5.800000191	2029	10	0.223747939
796	1100	Ramdanda CF, Yak bahadur gurung (2 goats killed 2075)	Tanahun	1	0	0	0	0	0	0	0	0	0	0	0	0	0	0	0	0	0	0	0	0	0	0	0	0	0	0	500	1200	500	12.758	19.53750038	10.82499981	45.86864471	479.7732544	29.39999962	5.800000191	2029	10	0.223747939
797	1125	300m E- large jungle of chilaune and katus	Tanahun	1	0	0	0	0	0	0	0	0	0	0	0	0	0	0	0	0	0	0	0	0	0	0	88	0	0	1	400	1300	550	6.555	19.28750038	10.70833302	45.56737518	481.4425354	29.10000038	5.599999905	2017	10	0.223747939
798	1185	Vir-rhododendron, chilaune, katus, W-sal, bot dhairo, N-chilaune, katus, S-lapsi, chilaune, katus	Tanahun	1	0	0	0	0	0	0	0	0	0	0	0	0	0	0	0	0	0	0	0	0	0	0	81	0	15	0	500	1400	400	21.831	19.39583397	10.75833321	45.78013992	479.04953	29.20000076	5.699999809	2022	10	0.256652057
799	1223	Crop land	Tanahun	0	0	0	1	0	0	0	0	0	0	0	0	0	0	0	0	0	0	0	0	0	0	0	0	0	15	0	500	1600	300	16.223	18.28750038	10.4416666	45.39855194	475.7917786	27.89999962	4.900000095	1922	9	0.268052042
800	1185	crop land	Tanahun	0	0	0	0	0	0	0	0	1	0	0	0	0	0	0	0	0	0	0	0	0	0	0	0	0	0	0	800	1400	200	9.511	18.53333282	10.51666641	45.52669525	477.7757874	28.20000076	5.099999905	1948	9	0.193484932
801	235	Way to dharaum pani W-600m-seti river, karma, kyamuna, saj, bot dhairo forest, E-saj tatatri, saj forest	Tanahun	0	0	0	0	0	0	0	0	1	0	0	0	0	0	0	0	0	0	0	0	0	0	0	88	0	15	0	450	1500	800	15.189	18.28750038	10.4416666	45.39855194	475.7917786	27.89999962	4.900000095	1922	9	0.268052042
802	335	Way to dharaum pani W-600m-seti river, karma, kyamuna, saj, bot dhairo forest, E-saj tatatri, saj forest	Tanahun	1	0	0	0	0	0	0	0	0	0	0	0	0	0	0	0	0	0	0	0	0	0	0	89	0	0	0	800	900	600	24.949	22.53750038	10.97500038	44.43319702	504.4354553	33.20000076	8.5	2209	8	0.258161634
803	504	S-gorge, NEWS-saj, sal, tatari	Tanahun	0	0	0	0	0	0	0	0	1	0	0	0	0	0	0	0	0	0	0	0	0	0	0	84	0	0	0	900	450	400	19.313	21.65833282	10.90000057	44.85596848	498.182312	32	7.699999809	2211	9	0.202082187
804	534	S-gorge, NEWS-saj, sal, tatari	Tanahun	1	0	0	0	0	0	0	0	0	0	0	0	0	0	0	0	0	0	0	0	0	0	0	85	0	0	0	500	700	550	8.495	22.53750038	10.97500038	44.43319702	504.4354553	33.20000076	8.5	2209	8	0.227953419
805	766		Tanahun	1	0	0	0	0	0	0	0	0	0	0	0	0	0	0	0	0	0	0	0	0	0	0	0	0	0	0	650	950	850	1.955	21.01666641	10.80000019	44.8132782	498.3396606	31.20000076	7.099999905	2194	10	0.202082187
806	732	Sal and saj, bot dhairo jungle all dire	Tanahun	1	0	0	0	0	0	0	0	0	0	0	0	0	0	0	0	0	0	0	0	0	0	0	75	0	0	0	800	1100	500	14.489	21.01666641	10.80000019	44.8132782	498.3396606	31.20000076	7.099999905	2194	10	0.254830152
807	788	Arun ma vi, Dharum pani 2	Tanahun	0	0	0	1	0	0	0	0	0	0	0	0	0	0	0	0	0	0	0	0	0	0	0	84	0	10	0	500	1000	500	11.098	21.57083321	10.85833359	44.68450165	501.5179749	31.89999962	7.599999905	2240	9	0.234923288
808	935	Crop land	Tanahun	0	0	0	0	0	0	0	0	1	0	0	0	0	0	0	0	0	0	0	0	0	0	0	0	0	0	1	550	1400	350	7.02	20.64999962	10.8166666	44.88243484	494.8323975	30.79999924	6.699999809	2164	10	0.22885479
809	943	Crop land	Tanahun	1	0	0	0	0	0	0	0	0	0	0	0	0	0	0	0	0	0	0	0	0	0	0	0	0	0	1	400	1500	300	6.94	20.64999962	10.8166666	44.88243484	494.8323975	30.79999924	6.699999809	2164	10	0.235112324
810	983	E- crop land, S- chilaune, katus, kafal jungle	Tanahun	1	0	0	0	0	0	0	0	0	0	0	0	0	0	0	0	0	0	0	0	0	0	0	0	0	0	1	300	1100	250	5.548	20.14166641	10.75	44.9790802	492.8204041	30.20000076	6.300000191	2100	10	0.239789039
811	1013	Crop land	Tanahun	0	0	0	1	0	0	0	0	0	0	0	0	0	0	0	0	0	0	0	0	0	0	0	0	0	0	0	200	1400	300	9.664	20.16250038	10.77499962	45.08368301	493.1997681	30.20000076	6.300000191	2112	10	0.235112324
812	1010	crop land	Tanahun	0	0	0	0	0	0	0	0	1	0	0	0	0	0	0	0	0	0	0	0	0	0	0	0	0	0	0	250	1500	300	12.346	20.16250038	10.77499962	45.08368301	493.1997681	30.20000076	6.300000191	2112	10	0.247397259
813	1051	E-vir, khar, chilaune, katus, W- gorge, maleto, N,S-maleto, bilaune, chilaune	Tanahun	0	0	0	0	0	0	0	0	1	0	0	0	0	0	0	0	0	0	0	0	0	0	0	0	0	0	0	300	1000	500	9.214	19.375	10.63333321	45.05649567	487.5425415	29.29999924	5.699999809	2046	10	0.228723288
814	1093	E-chilaune, sal jungle, W-chilaune, sal jungle, N-200m gorge, chilaune, katus, s-gorge, chilaune, katus	Tanahun	0	0	0	1	0	0	0	0	0	0	0	0	0	0	0	0	0	0	0	0	0	0	0	62	0	15	0	500	1200	1300	10.502	19.21666718	10.61666679	44.98587418	488.0076904	29.10000038	5.5	2036	10	0.216956168
815	1132	All dire-sal associated chilaune, katus junle	Tanahun	1	0	0	0	0	0	0	0	0	0	0	0	0	0	0	0	0	0	0	0	0	0	0	79	0	15	0	200	1300	1400	12.803	19.21666718	10.61666679	44.98587418	488.0076904	29.10000038	5.5	2036	10	0.216956168
816	1160	All dire-sal associated chilaune, katus junle	Tanahun	0	0	0	0	0	0	0	0	1	0	0	0	0	0	0	0	0	0	0	0	0	0	0	81	0	0	0	250	1400	1500	16.096	19.21666718	10.61666679	44.98587418	488.0076904	29.10000038	5.5	2036	10	0.216956168
817	1187	E-chilaune, katus, champ, 100m crop land but left, other sites, same jungle	Tanahun	1	0	0	0	0	0	0	0	0	0	0	0	0	0	0	0	0	0	0	0	0	0	0	88	0	0	1	250	1500	1600	5.475	18.90416718	10.50833321	44.90740585	487.3138733	28.70000076	5.300000191	1999	9	0.210712329
818	1121	Jhar gaun, W-chilaune, katus, E-200m crop land, NS-chilaune, sal forest	Tanahun	1	0	0	0	0	0	0	0	0	0	0	0	0	0	0	0	0	0	0	0	0	0	0	89	0	5	1	350	1600	1400	7.524	19.45000076	10.58333302	44.8446312	492.5075073	29.29999924	5.699999809	2063	10	0.259002745
819	1096	NS-chilaune, katus, E-100m crop land, W- chilaune, katus jungle	Tanahun	0	0	0	1	0	0	0	0	0	0	0	0	0	0	0	0	0	0	0	0	0	0	0	68	0	0	0	200	1500	1200	10.692	19.64166641	10.6833334	44.88795471	494.0639954	29.60000038	5.800000191	2082	10	0.253189027
820	988	EW-sal, katus, chilaune jungle, E-100m sal	Tanahun	0	0	0	0	0	0	0	0	1	0	0	0	0	0	0	0	0	0	0	0	0	0	0	84	0	10	0	500	850	450	19.037	19.64166641	10.6833334	44.88795471	494.0639954	29.60000038	5.800000191	2082	10	0.253189027
821	996	all direction sal	Tanahun	1	0	0	0	0	0	0	0	0	0	0	0	0	0	0	0	0	0	0	0	0	0	0	0	0	0	1	1200	450	700	5.127	20.01250076	10.84166718	45.17361069	495.4388733	30.10000038	6.099999905	2119	10	0.289586306
822	944	all sal	Tanahun	0	0	0	0	0	0	0	0	1	0	0	0	0	0	0	0	0	0	0	0	0	0	0	85	0	0	1	200	700	800	7.79	20.01250076	10.84166718	45.17361069	495.4388733	30.10000038	6.099999905	2119	10	0.259495884
823	958	NE-katus, sal, WS-gorge, 100m crop land	Tanahun	0	0	0	0	0	0	0	0	0	0	0	0	0	1	0	0	0	0	0	0	0	0	0	86	0	10	1	300	800	700	7.79	20.01250076	10.84166718	45.17361069	495.4388733	30.10000038	6.099999905	2119	10	0.259495884
824	947	crop land	Tanahun	0	0	0	0	0	0	0	0	1	0	0	0	0	0	0	0	0	0	0	0	0	0	0	0	0	0	1	500	700	950	6.645	20.27916718	10.9416666	45.40110779	497.4684143	30.39999962	6.300000191	2157	10	0.207509592
825	374	Sal, saj jungle in all dorection	Tanahun	1	0	0	0	0	0	0	0	0	0	0	0	0	0	0	0	0	0	0	0	0	0	0	74	0	0	0	400	1100	1000	14.937	22.44166565	10.96666622	44.39945984	502.9993286	33.09999847	8.399999619	2185	8	0.219350681
826	1031	Chilaune, katus, nigalo, champ jungle in all direction	Kaski	0	0	0	0	0	0	0	0	1	0	0	0	0	0	0	0	0	0	0	0	0	0	0	69	0	10	1	500	1500	1200	7.588	18.02083397	12.74166679	52.43484116	450.0881653	29.10000038	4.800000191	2306	6	0.268498629
827	1086	Chilaune, katus, nigalo, champ jungle in all direction	Kaski	1	0	0	0	0	0	0	0	0	0	0	0	0	0	0	0	0	0	0	0	0	0	0	78	0	0	0	450	1200	1100	9.075	18.02083397	12.74166679	52.43484116	450.0881653	29.10000038	4.800000191	2306	6	0.268498629
828	1143	Chilaune, katus, nigalo, champ jungle in all direction	Kaski	0	0	0	0	0	0	0	0	1	0	0	0	0	0	0	0	0	0	0	0	0	0	0	94	0	0	1	600	1100	1250	5.875	18.02083397	12.74166679	52.43484116	450.0881653	29.10000038	4.800000191	2306	6	0.268498629
829	1221	crop land	Kaski	0	0	0	1	0	0	0	0	0	0	0	0	0	0	0	0	0	0	0	0	0	0	0	74	0	10	0	600	1600	1400	12.775	18.02083397	12.74166679	52.43484116	450.0881653	29.10000038	4.800000191	2306	6	0.268498629
830	1260	kudbi danda (maleto, padke bilauni, siris jungle)	Kaski	0	0	0	0	0	0	0	0	1	0	0	0	0	0	0	0	0	0	0	0	0	0	0	0	0	0	1	500	1100	1350	6.889	17.75	12.44999981	51.44628143	455.8907471	28.79999924	4.599999905	2233	6	0.249958903
831	1345	crop land	Kaski	0	0	0	0	0	0	0	0	1	0	0	0	0	0	0	0	0	0	0	0	0	0	0	0	0	0	1	550	1300	1450	6.639	17.91250038	12.79166603	53.29861069	434.2659607	28.79999924	4.800000191	2135	7	0.222326025
832	1375	crop land	Kaski	1	0	0	0	0	0	0	0	0	0	0	0	0	0	0	0	0	0	0	0	0	0	0	0	0	0	0	650	1400	1500	16.256	17.07083321	12.24166679	51.22036362	450.5827637	28	4.099999905	2048	7	0.179430142
833	1305	Maleto, kaphal, bilaune, chilaune, champ jungle	Kaski	1	0	0	0	0	0	0	0	0	0	0	0	0	0	0	0	0	0	0	0	0	0	0	0	0	0	1	850	1600	1100	6.6	18.15833282	12.80000019	52.45901871	450.675415	29.29999924	4.900000095	2337	6	0.231736988
834	1329	Chilaune champ, katus jungle	Kaski	1	0	0	0	0	0	0	0	0	0	0	0	0	0	0	0	0	0	0	0	0	0	0	0	0	0	1	500	1400	120	5.756	22.17916679	11.64166641	46.94220352	500.6335144	32.70000076	7.900000095	2620	6	0.217249319
835	1382	crop land but left	Kaski	0	0	0	1	0	0	0	0	0	0	0	0	0	0	0	0	0	0	0	0	0	0	0	0	0	10	1	550	1200	700	5.008	16.88750076	12.00833416	50.45518112	454.4733582	27.70000076	3.900000095	1996	7	0.274205476
836	1619	Utis all side	Tanahun	0	0	0	1	0	0	0	0	0	0	0	0	0	0	0	0	0	0	0	0	0	0	0	68	0	10	0	250	700	1250	17.423	14.17916679	10.79166698	49.05303192	429.230072	24.20000076	2.200000048	1527	9	0.195391774
837	1693	crop land, 100mW-utis jungle	Tanahun	0	0	0	0	0	0	0	0	1	0	0	0	0	0	0	0	0	0	0	0	0	0	0	0	0	0	0	300	700	1200	10.061	15.80416679	11.45833302	49.81884384	446.3969727	26.29999924	3.299999952	1718	8	0.222928762
838	1761	100m E-crop land, N-paiyu, utis, S- hamp, guras, W-open ground, Uttis associate	Tanahun	1	0	0	0	0	0	0	0	0	0	0	0	0	0	0	0	0	0	0	0	0	0	0	65	0	0	0	450	950	1350	18.899	15.80416679	11.45833302	49.81884384	446.3969727	26.29999924	3.299999952	1718	8	0.222928762
839	1794	Rackchan jungle all direction	Tanahun	1	0	0	0	0	0	0	0	0	0	0	0	0	0	0	0	0	0	0	0	0	0	0	74	0	0	1	500	1100	1450	6.585	15.80416679	11.45833302	49.81884384	446.3969727	26.29999924	3.299999952	1718	8	0.208175346
840	1906	Rackchan jungle all direction	Tanahun	0	0	0	1	0	0	0	0	0	0	0	0	0	0	0	0	0	0	0	0	0	0	0	0	0	0	1	200	1250	1200	6.873	15.80416679	11.45833302	49.81884384	446.3969727	26.29999924	3.299999952	1718	8	0.208175346
841	1956	open land	Tanahun	1	0	0	0	0	0	0	0	0	0	0	0	0	0	0	0	0	0	0	0	0	0	0	77	0	0	1	200	1250	1250	5.021	15.80416679	11.45833302	49.81884384	446.3969727	26.29999924	3.299999952	1718	8	0.208175346
842	2032	crop land	Tanahun	1	0	0	0	0	0	0	0	0	0	0	0	0	0	0	0	0	0	0	0	0	0	0	70	0	0	0	300	1400	1200	13.916	16.35000038	11.61666679	50.28860092	448.0868225	26.89999962	3.799999952	1802	8	0.288134247
843	1580	way to Makawanpur, now, jungle, E- chilaune, katus, N-chialune, katus, maleto, N-rackchan, S-chilaune, katus, maleto, rackchan	Tanahun	1	0	0	0	0	0	0	0	0	0	0	0	0	0	0	0	0	0	0	0	0	0	0	0	0	0	0	500	1200	1250	8.631	18.00833321	13.3166666	54.35374451	434.2644348	29.29999924	4.800000191	2318	6	0.234268486
844	1543	way to Makawanpur, now, jungle, E- chilaune, katus, N-chialune, katus, maleto, N-rackchan, S-chilaune, katus, maleto, rackchan	Tanahun	0	0	0	0	0	0	0	0	1	0	0	0	0	0	0	0	0	0	0	0	0	0	0	74	0	10	0	1100	1350	1400	17.972	16.91250038	13.0583334	54.63737869	422.0357971	28	4.099999905	1948	7	0.231060281
845	1503	way to Makawanpur, now, jungle, E- chilaune, katus, N-chialune, katus, maleto, N-rackchan, S-chilaune, katus, maleto, rackchan	Tanahun	0	0	0	0	0	0	0	0	1	0	0	0	0	0	0	0	0	0	0	0	0	0	0	0	0	0	1	450	1200	120	2.583	18.41666603	13.58333302	54.77150345	434.1781006	29.70000076	4.900000095	2502	6	0.267410964
846	1490	way to Makawanpur, now, jungle, E- chilaune, katus, N-chialune, katus, maleto, N-rackchan, S-chilaune, katus, maleto, rackchan	Tanahun	1	0	0	0	0	0	0	0	0	0	0	0	0	0	0	0	0	0	0	0	0	0	0	79	0	15	1	200	120	150	3.767	16.88750076	12.00833416	50.45518112	454.4733582	27.70000076	3.900000095	1996	7	0.274205476
847	1504	crop land but now left, E-chilaune, katus, N-chilaune, katus, maleto, rackchan, S,W-chilaune, katus, champ	Tanahun	0	0	0	0	0	0	0	0	1	0	0	0	0	0	0	0	0	0	0	0	0	0	0	0	0	15	1	800	700	600	6.986	16.88750076	12.00833416	50.45518112	454.4733582	27.70000076	3.900000095	1996	7	0.274205476
848	1508	Jungle, maleto, rachan, assocte with chilaue	Tanahun	1	0	0	0	0	0	0	0	0	0	0	0	0	0	0	0	0	0	0	0	0	0	0	0	0	15	1	700	600	1100	7.188	16.97500038	12.01666641	50.70323563	455.2446594	27.79999924	4.099999905	2013	7	0.286208212
849	1482	Jungle, maleto, rachan, assocte with chilaue	Tanahun	0	0	0	0	0	0	0	0	1	0	0	0	0	0	0	0	0	0	0	0	0	0	0	84	0	10	0	300	1100	1100	18.05	16.97500038	12.01666641	50.70323563	455.2446594	27.79999924	4.099999905	2013	7	0.286208212
850	1472	crop land, E-jungle of maleto, chilaune, katus	Tanahun	0	0	0	1	0	0	0	0	0	0	0	0	0	0	0	0	0	0	0	0	0	0	0	82	0	0	0	500	1000	1200	16.623	16.97500038	12.01666641	50.70323563	455.2446594	27.79999924	4.099999905	2013	7	0.286208212
851	1391	Chilaune, katus, champ jungle, in all direction	Tanahun	1	0	0	0	0	0	0	0	0	0	0	0	0	0	0	0	0	0	0	0	0	0	0	0	0	0	1	600	1200	1400	6.731	18.65416718	12.4416666	51.62517548	449.4615784	29.39999962	5.300000191	2328	7	0.225142464
852	1322	crop land	Tanahun	1	0	0	0	0	0	0	0	0	0	0	0	0	0	0	0	0	0	0	0	0	0	0	0	0	0	1	500	1100	1500	3.712	19.02083397	12.64166641	52.02331924	457.4904785	30	5.699999809	2560	6	0.196438357
853	1278	crop land	Tanahun	0	0	0	0	0	0	0	0	1	0	0	0	0	0	0	0	0	0	0	0	0	0	0	0	0	0	0	800	1400	1600	10.036	18.65833282	12.30000019	51.03734589	461.7695007	29.39999962	5.300000191	2388	6	0.284547955
854	1101	crop land	Tanahun	0	0	0	0	0	0	0	1	0	0	0	0	0	0	0	0	0	0	0	0	0	0	0	87	0	10	0	450	1600	850	10.87	19.02083397	12.64166641	52.02331924	457.4904785	30	5.699999809	2560	6	0.23745206
855	990	chilaune, katus, champ utis, jungle-all dire	Tanahun	0	0	0	0	0	0	0	0	1	0	0	0	0	0	0	0	0	0	0	0	0	0	0	88	0	10	0	800	1100	700	10.01	19.02083397	12.64166641	52.02331924	457.4904785	30	5.699999809	2560	6	0.23745206
856	909	Archal cot	Tanahun	0	0	0	1	0	0	0	0	0	0	0	0	0	0	0	0	0	0	0	0	0	0	0	0	0	0	0	900	1400	950	7.712	21.57083321	11.35833359	45.79973221	504.216095	32.09999847	7.300000191	2371	6	0.20045206
857	906	Indra archal	Tanahun	1	0	0	0	0	0	0	0	0	0	0	0	0	0	0	0	0	0	0	0	0	0	0	62	0	10	1	500	1500	1100	4.907	21.32083321	11.27499962	45.46371078	505.4002075	31.79999924	7	2378	6	0.185476705
858	908		Tanahun	1	0	0	0	0	0	0	0	0	0	0	0	0	0	0	0	0	0	0	0	0	0	0	61	0	0	0	400	1600	1750	10.695	20.96666718	11.1833334	45.09408569	505.7996826	31.5	6.699999809	2390	7	0.155200005
859	908	Temple archal	Tanahun	0	0	0	0	0	0	0	0	1	0	0	0	0	0	0	0	0	0	0	0	0	0	0	84	0	0	0	550	1400	1450	10.226	20.96666718	11.1833334	45.09408569	505.7996826	31.5	6.699999809	2390	7	0.155200005
860	904		Tanahun	1	0	0	0	0	0	0	0	0	0	0	0	0	0	0	0	0	0	0	0	0	0	0	87	0	0	0	800	1500	1250	8.354	21.54583359	11.32499981	45.48192978	507.3122253	32.09999847	7.199999809	2383	6	0.20045206
861	911	Vulture 9	Tanahun	1	0	0	0	0	0	0	0	0	0	0	0	0	0	0	0	0	0	0	0	0	0	0	0	0	0	1	500	900	1200	3.289	21.17499924	11.30000019	45.74898911	502.6498108	31.60000038	6.900000095	2409	6	0.232473969
862	911		Tanahun	1	0	0	0	0	0	0	0	0	0	0	0	0	0	0	0	0	0	0	0	0	0	0	0	0	0	1	400	1400	1250	7.349	21.57083321	11.35833359	45.79973221	504.216095	32.09999847	7.300000191	2371	6	0.20045206
863	880	Nest v1chilaune	Tanahun	0	0	0	0	0	0	0	0	0	0	0	0	0	0	0	0	0	0	0	0	0	0	0	0	0	0	1	500	850	1400	2.879	21.32083321	11.27499962	45.46371078	505.4002075	31.79999924	7	2373	6	0.185476705
864	879	Nestv2kyamuno	Tanahun	0	0	0	1	0	0	0	0	0	0	0	0	0	0	0	0	0	0	0	0	0	0	0	0	0	0	1	550	450	1200	3.916	21.32083321	11.27499962	45.46371078	505.4002075	31.79999924	7	2373	6	0.185476705
865	816	Ghoral 3	Tanahun	0	0	0	1	0	0	0	0	0	0	0	0	0	0	0	0	0	0	0	0	0	0	0	0	0	0	1	450	1450	1200	4.862	21.71249962	11.39166641	45.74966812	503.0368042	32.29999924	7.400000095	2301	6	0.19912602
866	817	Vul nest 1simal	Tanahun	1	0	0	0	0	0	0	0	0	0	0	0	0	0	0	0	0	0	0	0	0	0	0	81	0	0	0	500	1200	1400	8.847	21.35833359	11.33333302	45.69892502	503.0309753	31.89999962	7.099999905	2346	6	0.183419183
867	199	Feeding site	Tanahun	1	0	0	0	0	0	0	0	0	0	0	0	0	0	0	0	0	0	0	0	0	0	0	74	0	0	0	200	1400	1500	16.928	22.55416679	10.85833359	44.13956451	501.7897949	33.20000076	8.600000381	2143	9	0.221627399
868	199		Tanahun	0	0	0	0	0	0	0	0	1	0	0	0	0	0	0	0	0	0	0	0	0	0	0	84	0	0	0	150	1200	1600	9.965	21.76666641	10.80000019	44.62810135	492.241333	32.09999847	7.900000095	2093	10	0.192282185
869	196	Darter pi	Tanahun	1	0	0	0	0	0	0	0	0	0	0	0	0	0	0	0	0	0	0	0	0	0	0	65	0	0	0	200	1350	1000	24.172	20.83333397	10.6833334	44.88795471	486.0290527	30.89999962	7.099999905	2033	10	0.218876719
870	269	Raniban 4	Tanahun	0	0	0	0	0	0	0	0	1	0	0	0	0	0	0	0	0	0	0	0	0	0	0	0	0	0	0	1100	1500	1300	1.316	23.93333244	11.16666698	44.31216812	502.3007813	34.90000153	9.699999809	2122	7	0.183419183
871	279	Raniban 9	Tanahun	0	0	0	0	0	0	0	0	1	0	0	0	0	0	0	0	0	0	0	0	0	0	0	41	0	0	0	200	1100	1500	12.527	21.99166679	10.94999981	45.06172562	488.0193481	32.40000153	8.100000381	2099	9	0.206668496
872	281	Raniban 9	Tanahun	0	0	0	0	0	0	0	0	1	0	0	0	0	0	0	0	0	0	0	0	0	0	0	65	0	0	0	250	120	1600	12.837	23.27083397	11.14166641	44.92607498	495.1788635	34	9.199999809	2094	8	0.17243287
873	286		Tanahun	1	0	0	0	0	0	0	0	0	0	0	0	0	0	0	0	0	0	0	0	0	0	0	74	0	10	1	200	150	500	2.281	23.27083397	11.14166641	44.92607498	495.1788635	34	9.199999809	2094	8	0.17243287
874	320	Raniban 14	Tanahun	0	0	0	0	0	0	0	0	1	0	0	0	0	0	0	0	0	0	0	0	0	0	0	84	0	10	1	300	700	1100	2.617	23.27083397	11.14166641	44.92607498	495.1788635	34	9.199999809	2094	8	0.17243287
875	346	Amraugi	Tanahun	1	0	0	0	0	0	0	0	0	0	0	0	0	0	0	0	0	0	0	0	0	0	0	84	0	0	0	500	600	500	12.986	22.42083359	10.99166679	45.04781342	490.062439	32.90000153	8.5	2103	9	0.216038361
876	460	Rani 30	Tanahun	0	0	0	0	0	0	0	0	1	0	0	0	0	0	0	0	0	0	0	0	0	0	0	82	0	0	1	600	1200	300	5.493	22.60000038	11.06666565	45.17007065	489.7773132	33.09999847	8.600000381	2089	9	0.258219182
877	460	Rani top 30	Tanahun	1	0	0	0	0	0	0	0	0	0	0	0	0	0	0	0	0	0	0	0	0	0	0	77	0	0	1	500	1400	500	5.605	22.60000038	11.06666565	45.17007065	489.7773132	33.09999847	8.600000381	2089	9	0.258219182
878	492	Madhuban 1	Tanahun	1	0	0	0	0	0	0	0	0	0	0	0	0	0	0	0	0	0	0	0	0	0	0	0	0	20	0	500	1200	500	21.492	19.75	10.58333302	44.8446312	482.4087524	29.70000076	6.099999905	2053	9	0.266073972
879	489	Madhu 2	Tanahun	0	0	0	0	0	0	0	0	1	0	0	0	0	0	0	0	0	0	0	0	0	0	0	0	0	0	1	450	1100	400	7.194	19.14583397	10.45833302	44.88555145	480.3476868	29	5.699999809	2035	9	0.278695881
880	462	Madhu 17	Tanahun	0	0	0	0	0	0	0	0	1	0	0	0	0	0	0	0	0	0	0	0	0	0	0	80	0	0	0	900	1100	500	13.823	20.75833321	10.73333359	44.53665161	493.6774597	31	6.900000095	2090	9	0.232419178
881	464	Madhu 20	Tanahun	0	0	0	0	0	0	0	0	1	0	0	0	0	0	0	0	0	0	0	0	0	0	0	90	0	0	0	400	1300	600	13.539	19.14583397	10.45833302	44.88555145	480.3476868	29	5.699999809	2035	9	0.275926024
882	428	Rani 35	Tanahun	0	0	0	0	0	0	0	0	1	0	0	0	0	0	0	0	0	0	0	0	0	0	0	0	0	5	0	850	1400	1500	18.054	20.72916603	10.8083334	45.22315216	485.2200012	30.79999924	6.900000095	2049	10	0.273709595
883	417	Rani	Tanahun	1	0	0	0	0	0	0	0	0	0	0	0	0	0	0	0	0	0	0	0	0	0	0	74	0	10	0	400	1500	1000	9.295	23.17499924	11.14999962	44.95967484	495.2983398	33.90000153	9.100000381	2092	8	0.187013701
884	407	Rani	Tanahun	1	0	0	0	0	0	0	0	0	0	0	0	0	0	0	0	0	0	0	0	0	0	0	85	0	12	1	500	1200	1100	5.774	23.29166603	11.13333321	44.89247131	495.9052124	34	9.199999809	2098	8	0.188350677
885	386	Rani36	Tanahun	1	0	0	0	0	0	0	0	0	0	0	0	0	0	0	0	0	0	0	0	0	0	0	76	0	12	1	550	900	1200	7.338	23.17499924	11.14999962	44.95967484	495.2983398	33.90000153	9.100000381	2092	8	0.234098628
886	255	Rani 59	Tanahun	0	0	0	0	0	0	0	0	1	0	0	0	0	0	0	0	0	0	0	0	0	0	0	58	0	10	0	450	1100	1200	9.799	23.79583359	11.1916666	44.94645309	496.6316528	34.59999847	9.699999809	2143	8	0.17243287
887	208	Ghumaune	Tanahun	0	0	0	0	0	0	0	0	1	0	0	0	0	0	0	0	0	0	0	0	0	0	0	0	0	0	0	200	41	1400	10.738	21.01666641	10.8166666	44.88243484	495.1323547	31.20000076	7.099999905	2097	10	0.227635622
888	190	Chimkesori 10	Tanahun	1	0	0	0	0	0	0	0	0	0	0	0	0	0	0	0	0	0	0	0	0	0	0	0	0	0	0	200	23	300	7.879	23.45000076	10.98333359	44.10977173	507.4266663	34.29999924	9.399999619	2200	8	0.231701374
889	224	Chimkesori 12	Tanahun	1	0	0	0	0	0	0	0	0	0	0	0	0	0	0	0	0	0	0	0	0	0	0	88	0	0	0	300	550	300	15.405	21.82500076	10.86666679	44.71879196	493.9428711	32.20000076	7.900000095	2119	9	0.310704112
890	233	Chimkesori 15	Tanahun	1	0	0	0	0	0	0	0	0	0	0	0	0	0	0	0	0	0	0	0	0	0	0	74	0	10	0	500	650	450	17.95	23.45000076	10.98333359	44.10977173	507.4266663	34.29999924	9.399999619	2200	8	0.247739732
891	240	Chimkesori 16	Tanahun	1	0	0	0	0	0	0	0	0	0	0	0	0	0	0	0	0	0	0	0	0	0	0	0	0	15	0	1100	200	500	20.993	23.45000076	10.98333359	44.10977173	507.4266663	34.29999924	9.399999619	2200	8	0.26368767
892	253	Chimkesori 16	Tanahun	0	0	0	0	0	0	0	0	1	0	0	0	0	0	0	0	0	0	0	0	0	0	0	0	0	0	1	500	20	200	5.715	23.45000076	10.98333359	44.10977173	507.4266663	34.29999924	9.399999619	2200	8	0.26368767
893	293	Chimkesor 20	Tanahun	0	0	0	0	0	0	0	0	1	0	0	0	0	0	0	0	0	0	0	0	0	0	0	82	0	0	0	300	1500	250	11.601	23.45000076	10.98333359	44.10977173	507.4266663	34.29999924	9.399999619	2200	8	0.26368767
894	156		Tanahun	0	0	0	0	0	0	0	0	1	0	0	0	0	0	0	0	0	0	0	0	0	0	0	55	0	10	1	600	700	1100	4.166	23.89999962	11.69999981	45.88235092	498.689209	34.90000153	9.399999619	1981	7	0.203972608
895	135	Disterbance 1	Tanahun	1	0	0	0	0	0	0	0	0	0	0	0	0	0	0	0	0	0	0	0	0	0	0	65	0	0	1	500	600	1200	6.442	22.84583282	11.34166622	45.54886246	492.6895447	33.5	8.600000381	1979	9	0.275419176
896	154		Tanahun	1	0	0	0	0	0	0	0	0	0	0	0	0	0	0	0	0	0	0	0	0	0	0	86	0	15	1	800	1200	1400	4.963	23.17083359	11.00833321	44.56815338	495.3486328	33.79999924	9.100000381	2010	9	0.228528768
897	150		Tanahun	1	0	0	0	0	0	0	0	0	0	0	0	0	0	0	0	0	0	0	0	0	0	0	88	0	0	0	500	1400	500	1.444	23.26666641	11.01666641	44.60188675	495.1002502	33.90000153	9.199999809	2008	8	0.218309596
898	1296		Tanahun	0	0	0	0	0	0	0	0	1	0	0	0	0	0	0	0	0	0	0	0	0	0	0	75	0	0	1	900	1200	500	6.449	23.33749962	11.47499943	45.71713257	494.3274841	34.09999847	9	1982	8	0.235715061
899	1839		Tanahun	0	0	0	0	0	0	0	0	1	0	0	0	0	0	0	0	0	0	0	0	0	0	0	0	0	0	1	800	5	300	7.305	14.91250038	10.90833282	48.05433273	449.4497986	25.10000038	2.400000095	1622	8	0.229657531
900	1850		Tanahun	1	0	0	0	0	0	0	0	0	0	0	0	0	0	0	0	0	0	0	0	0	0	0	81	0	10	1	500	1450	1100	7.916	13.875	10.46666622	47.79299927	441.9815979	23.79999924	1.899999976	1492	9	0.233194515
901	1830	Near kharka, Champ forest	Kaski	0	0	0	0	0	1	0	0	0	0	0	0	0	0	0	0	0	0	0	0	0	0	0	74	0	0	0	500	1200	1400	9.89	14.24166679	10.69999981	48.19820023	439.3736877	24.29999924	2.099999905	1528	9	0.229657531
902	1838	Utis tree, rackchan	Kaski	0	0	0	0	0	0	0	0	1	0	0	0	0	0	0	0	0	0	0	0	0	0	0	65	0	1	0	350	800	700	10.041	13.7458334	10.375	47.59174347	440.9465942	23.60000038	1.799999952	1487	10	0.209600002
903	1865	Katru village, Annapurna, ga pa ward 11	Kaski	1	0	0	0	0	0	0	0	0	0	0	0	0	0	0	0	0	0	0	0	0	0	0	84	0	0	0	200	700	700	15.456	13.7541666	10.45833302	47.75494385	437.0534668	23.70000076	1.799999952	1491	10	0.222613692
904	1946	Transect end	Kaski	1	0	0	0	0	0	0	0	0	0	0	0	0	0	0	0	0	0	0	0	0	0	0	81	0	0	1	250	600	950	5.236	14.125	10.6833334	48.5606041	432.4533691	24.10000038	2.099999905	1518	9	0.229657531
905	1642	Utis forest	Kaski	0	0	0	0	0	1	0	0	0	0	0	0	0	0	0	0	0	0	0	0	0	0	0	74	0	5	0	300	1100	1750	10.009	13.90833282	10.53333282	47.87878799	441.2576599	23.89999962	1.899999976	1490	9	0.259695888
906	1584	Open area	Kaski	0	0	0	0	0	0	0	0	1	0	0	0	0	0	0	0	0	0	0	0	0	0	0	0	0	0	0	250	50	1250	10.359	15.02083302	10.90833378	47.63464355	458.9487	25.20000076	2.299999952	1658	8	0.228312328
907	1562	Chowk	Kaski	0	0	0	0	0	0	0	0	1	0	0	0	0	0	0	0	0	0	0	0	0	0	0	0	0	0	1	250	1500	1200	5.648	15.5666666	11.13333321	47.782547	463.8786011	25.89999962	2.599999905	1788	7	0.184830144
908	1517	Maleto, paiyu, nigalo, vir	Kaski	0	0	0	0	0	0	0	0	1	0	0	0	0	0	0	0	0	0	0	0	0	0	0	85	0	0	0	200	1500	1350	30.336	15.97500038	11.30000019	48.0851059	463.947998	26.39999962	2.900000095	1893	7	0.184830144
909	1314	Paiyu, chilaune, simal, west-vir	Kaski	1	0	0	0	0	0	0	0	0	0	0	0	0	0	0	0	0	0	0	0	0	0	0	57	0	5	0	200	1100	1100	11.437	15.35000038	11.11666679	48.33333206	453.1254883	25.60000038	2.599999905	1717	8	0.188868493
910	1317	Utis, chilaune	Kaski	0	0	0	0	0	1	0	0	0	0	0	0	0	0	0	0	0	0	0	0	0	0	0	57	0	0	0	300	120	120	12.592	16.3125	11.52499962	48.83474731	458.6745911	26.79999924	3.200000048	1958	7	0.248821914
911	1176	crop land, west alaichi	Kaski	0	0	0	0	0	0	0	0	1	0	0	0	0	0	0	0	0	0	0	0	0	0	0	0	0	0	1	500	20	600	6.755	16.23749924	11.4416666	48.48163605	461.8644104	26.70000076	3.099999905	1954	7	0.234673977
912	1173	Near modi khola	Kaski	0	0	0	0	0	0	0	0	1	0	0	0	0	0	0	0	0	0	0	0	0	0	0	77	0	20	0	600	1100	1100	16.445	17.95416641	13.10833359	53.28590775	443.8389282	29.10000038	4.5	2375	6	0.245526031
913	1175	Modi khola basin	Kaski	1	0	0	0	0	0	0	0	0	0	0	0	0	0	0	0	0	0	0	0	0	0	0	0	0	0	1	800	200	1100	6.204	16.23749924	11.4416666	48.48163605	461.8644104	26.70000076	3.099999905	1954	7	0.234673977
914	1212	Modi khola basin	Kaski	0	0	0	0	0	0	0	0	1	0	0	0	0	0	0	0	0	0	0	0	0	0	0	0	0	0	0	500	150	1200	18.238	15.97500038	11.30000019	48.0851059	463.947998	26.39999962	2.900000095	1893	7	0.271673977
915	1387	landruk	Kaski	0	0	0	0	0	0	0	0	0	0	0	0	0	1	0	0	0	0	0	0	0	0	0	71	0	22	0	400	1450	650	21.038	15.27499962	11.08333302	48.39883423	452.3298035	25.60000038	2.700000048	1686	8	0.267178088
916	1401	landruk	Kaski	0	0	0	0	0	0	0	0	1	0	0	0	0	0	0	0	0	0	0	0	0	0	0	72	0	0	0	550	1500	800	19.158	13.96249962	10.70833397	49.34716034	426.2421875	24	2.299999952	1482	9	0.267178088
917	1415	landruk	Kaski	0	0	0	0	0	0	0	0	1	0	0	0	0	0	0	0	0	0	0	0	0	0	0	65	0	0	0	650	1200	850	8.739	13.96249962	10.70833397	49.34716034	426.2421875	24	2.299999952	1482	9	0.267178088
918	1475	landruk	Kaski	0	0	0	0	0	0	0	0	1	0	0	0	0	0	0	0	0	0	0	0	0	0	0	86	0	10	0	800	1100	500	19.361	16.23749924	11.4416666	48.48163605	461.8644104	26.70000076	3.099999905	1954	7	0.271673977
919	1488	landruk	Kaski	1	0	0	0	0	0	0	0	0	0	0	0	0	0	0	0	0	0	0	0	0	0	0	0	0	0	0	850	200	400	10.092	16.23749924	11.4416666	48.48163605	461.8644104	26.70000076	3.099999905	1954	7	0.240978077
920	1505	landruk, east utis jungle,	Kaski	0	0	0	0	0	0	0	0	1	0	0	0	0	0	0	0	0	0	0	0	0	0	0	65	0	11	0	400	150	550	23.281	15.16250038	11.09166622	48.6476593	446.8736267	25.5	2.700000048	1648	8	0.240978077
921	1504	Khola, e-utis, way	Kaski	0	0	0	0	0	0	0	0	1	0	0	0	0	0	0	0	0	0	0	0	0	0	0	0	0	0	0	10	700	400	24.073	13.6875	10.67500019	49.8831749	418.9984131	23.70000076	2.299999952	1470	10	0.240978077
922	1557	Utis, maleto way to parthamu	Kaski	1	0	0	0	0	0	0	0	0	0	0	0	0	0	0	0	0	0	0	0	0	0	0	74	0	10	0	500	1100	1400	12.071	15.9375	11.57499981	49.46581268	450.3388977	26.5	3.099999905	1822	7	0.207901374
923	1549	Maleto, rackchan, utis, chilaune, river bank	Kaski	0	0	0	0	0	0	0	0	0	0	0	1	0	0	0	0	0	0	0	0	0	0	0	0	0	0	1	200	400	1200	4.022	15.9375	11.57499981	49.46581268	450.3388977	26.5	3.099999905	1822	7	0.265197247
924	1969	Deurali kharka	Kaski	1	0	0	0	0	0	0	0	0	0	0	0	0	0	0	0	0	0	0	0	0	0	0	0	0	0	1	150	10	1200	7.353	18.32500076	13.4333334	54.38596344	432.6425476	29.60000038	4.900000095	2454	7	0.237720549
925	1993	Deurali kharka	Kaski	0	0	0	0	0	0	0	0	1	0	0	0	0	0	0	0	0	0	0	0	0	0	0	92	0	0	0	300	1500	120	9.116	18.32500076	13.4333334	54.38596344	432.6425476	29.60000038	4.900000095	2454	7	0.276416451
926	1873	Deurali kharka	Kaski	0	0	0	0	0	0	1	0	0	0	0	0	0	0	0	0	0	0	0	0	0	0	0	0	0	0	1	1100	150	150	2.152	18.32500076	13.4333334	54.38596344	432.6425476	29.60000038	4.900000095	2454	7	0.221369863
927	2001	Vedi kharka	Kaski	1	0	0	0	0	0	0	0	0	0	0	0	0	0	0	0	0	0	0	0	0	0	0	0	0	0	0	400	50	1200	10.894	18.32916641	13.49166679	54.62213135	432.3059692	29.60000038	4.900000095	2470	7	0.214619175
928	2008	Deurali kharka	Kaski	1	0	0	0	0	0	0	0	0	0	0	0	0	0	0	0	0	0	0	0	0	0	0	96	0	20	0	200	150	1250	9.298	17.89583397	13.35833359	54.52380753	428.6578369	29.10000038	4.599999905	2276	7	0.220619172
929	1459	Panchase	Kaski	1	0	0	0	0	0	0	0	0	0	0	0	0	0	0	0	0	0	0	0	0	0	0	0	0	0	1	1100	20	1250	6.862	18.15416718	13.52499962	55.20408249	426.4678345	29.39999962	4.900000095	2395	7	0.225649312
930	1305	Maleto, kaphal, bilaune, chilaune, champ jungle	Kaski	0	0	0	0	0	1	0	0	1	0	0	0	0	0	0	0	0	0	0	0	0	0	0	0	0	0	0	500	10	1400	9.391	18.15416718	13.52499962	55.20408249	426.4678345	29.39999962	4.900000095	2395	7	0.216797262
931	1088	Panchase	Kaski	1	0	0	0	0	0	0	0	0	0	0	0	0	0	0	0	0	0	0	0	0	0	0	98	0	20	0	800	1500	1500	8.705	18.15416718	13.52499962	55.20408249	426.4678345	29.39999962	4.900000095	2395	7	0.236397266
932	1448	crop land but left	Kaski	0	0	0	0	0	1	0	0	1	0	0	0	0	0	0	0	0	0	0	0	0	0	0	0	0	0	1	450	10	1100	6.747	17.89166641	13.51666737	55.39617538	422.2172852	29.10000038	4.699999809	2255	7	0.227712333
933	1262	Panchase	Kaski	0	0	0	0	0	0	0	0	1	0	0	0	0	0	0	0	0	0	0	0	0	0	0	0	0	0	1	600	10	120	7.495	18.15416718	13.52499962	55.20408249	426.4678345	29.39999962	4.900000095	2395	7	0.236397266
934	909	Kaligandaki basin	Kaski	1	0	0	0	0	0	0	0	0	0	0	0	0	0	0	0	0	0	0	0	0	0	0	0	0	0	0	500	50	150	9.748	18.00416756	12.4416666	52.27590942	441.4411316	28.70000076	4.900000095	2167	7	0.272010952
935	862	Kaligandaki basin	Kaski	0	0	0	0	0	0	0	0	1	0	0	0	0	0	0	0	0	0	0	0	0	0	0	0	0	0	1	600	20	700	6.007	18.00416756	12.4416666	52.27590942	441.4411316	28.70000076	4.900000095	2167	7	0.272010952
936	849	Kaligandaki basin	Kaski	1	0	0	0	0	0	0	0	0	0	0	0	0	0	0	0	0	0	0	0	0	0	0	0	0	0	0	500	20	500	8.192	18.00416756	12.4416666	52.27590942	441.4411316	28.70000076	4.900000095	2167	7	0.272010952
937	180	Naurange-tikauli	BCF-Chitwan	0	0	0	0	0	0	0	0	1	0	0	0	0	0	0	0	0	0	0	0	0	0	0	74	0	10	0	650	1500	800	13.583	22.03333282	11.05000019	45.28688431	485.3084106	32.40000153	8	2033	10	0.20650959
938	171	Barandabhar	BCF-Chitwan	1	0	0	0	0	0	0	0	0	0	0	0	0	0	0	0	0	0	0	0	0	0	0	65	0	0	0	400	800	800	15.122	20.49583244	10.97500038	45.72916794	482.7923584	30.5	6.5	1983	10	0.229863018
939	209	Baseni-Simaldhap	BCF-Chitwan	0	0	0	0	0	0	0	0	1	0	0	0	0	0	0	0	0	0	0	0	0	0	0	84	0	15	0	500	150	500	27.341	22.13750076	11.00833321	45.11611938	488.0952148	32.5	8.100000381	2030	10	0.20650959
940	181	Padampur-Simaldhap	BCF-Chitwan	0	0	0	0	0	0	0	0	1	0	0	0	0	0	0	0	0	0	0	0	0	0	0	51	0	0	0	550	700	600	11.683	20.64999962	10.98333359	45.76388931	478.7910767	30.70000076	6.699999809	1974	10	0.190539733
941	197	Tikauli-naurange	BCF-Chitwan	1	0	0	0	0	0	0	0	0	0	0	0	0	0	0	0	0	0	0	0	0	0	0	65	0	0	0	400	600	900	12.545	21.63333321	11.05000019	45.47325134	482.8623352	31.89999962	7.599999905	2022	10	0.217841089
942	214	Padampur-Ramnagar-padampur	BCF-Chitwan	0	0	0	0	0	0	0	0	1	0	0	0	0	0	0	0	0	0	0	0	0	0	0	84	0	15	0	300	1100	400	13.857	22.13750076	11.00833321	45.11611938	488.0952148	32.5	8.100000381	2030	10	0.20650959
943	200	Tikauli-naurange	BCF-Chitwan	1	0	0	0	0	0	0	0	0	0	0	0	0	0	0	0	0	0	0	0	0	0	0	0	0	15	0	200	1000	550	26.606	20.49583244	10.97500038	45.72916794	482.7923584	30.5	6.5	1983	10	0.229863018
944	179	Tikauli-Naurange	BCF-Chitwan	0	0	0	0	0	0	0	0	1	0	0	0	0	0	0	0	0	0	0	0	0	0	0	81	0	0	0	250	1100	650	18.105	21.37083244	11.04166698	45.43895721	485.7349854	31.60000038	7.300000191	2019	10	0.200046569
945	181	Naurange-tikauli	BCF-Chitwan	1	0	0	0	0	0	0	0	0	0	0	0	0	0	0	0	0	0	0	0	0	0	0	94	0	20	0	300	1400	1100	14.236	22.03333282	11.05000019	45.28688431	485.3084106	32.40000153	8	2033	10	0.217841089
946	214	Haripur post	BCF-Chitwan	0	0	0	0	0	0	0	0	1	0	0	0	0	0	0	0	0	0	0	0	0	0	0	74	0	0	0	500	1200	800	17.171	19.53750038	10.79166603	45.15341568	491.5704346	29.5	5.599999905	1983	10	0.257334232
947	224	Padampur-Simaldhap	BCF-Chitwan	1	0	0	0	0	0	0	0	0	0	0	0	0	0	0	0	0	0	0	0	0	0	0	0	0	0	0	200	50	150	14.094	21.73749924	10.82499981	44.00406647	507.6734924	32.29999924	7.699999809	2175	10	0.269734234
948	209	Padampur-Simaldhap	BCF-Chitwan	0	0	0	0	0	0	0	0	0	0	0	0	0	0	0	0	0	0	0	0	0	1	0	84	0	0	0	250	1400	700	8.8	21.86249924	10.90833378	44.3428154	506.7459717	32.40000153	7.800000191	2181	10	0.254060268
949	214	Padampur-Simaldhap	BCF-Chitwan	0	0	0	0	0	0	0	0	0	0	0	0	0	0	0	0	0	0	0	0	0	0	1	0	0	0	0	250	500	600	12.78	21.86249924	10.90833378	44.3428154	506.7459717	32.40000153	7.800000191	2181	10	0.269734234
950	272	Baseni-Simaldhap	BCF-Chitwan	1	0	0	0	0	0	0	0	0	0	0	0	0	0	0	0	0	0	0	0	0	0	0	56	0	0	0	200	150	1100	14.012	21.73749924	10.82499981	44.00406647	507.6734924	32.29999924	7.699999809	2175	10	0.247432873
